# Supplementary material for: Indel driven rapid evolution of core nuclear pore protein gene promoters
Source: Sci Rep. 2023 May 17;13:8035. doi: 10.1038/s41598-023-34985-0 (PMC10192361; doi:10.1038/s41598-023-34985-0)
Supplement: Supplementary file 2 — Supplementary Information. [file 41598_2023_34985_MOESM2_ESM.xlsx]

## Sheet: mkt
Gene	Selected Class	Neutral class	Selected/Neutral	Selected Class	Neutral class	Selected/Neutral	Fisher's exact test
	Polmorphisms R	Polmorphisms S	Polmorphisms R/S ratio	Differences R	Differences S	Differences R/S Ratio	P value	P-adj (FDR)
Nup160	8	25	0.32	60	48	1.25	0.00250132	0.0106306
Nup75	3	17	0.176471	24	28	0.857143	0.0160061	0.041862
Nup44a	2	4	0.5	1	14	0.0714286	0.184211	0.240891
Nup98-96	10	42	0.238095	83	47	1.76596	0.0332936	0.0808558
Sec13	3	8	0.375	3	17	0.176471	0.63808	0.493062
Nup107	7	7	1	42	43	0.976744	1	0.607143
Nup133	7	17	0.411765	22	26	0.846154	0.209182	0.254007
Nup43	0	6	0	11	16	0.6875	0.0769605	0.124603
Nup37	0	0	0	7	19	0.368421	1	0.618182
ELYS	15	16	0.9375	113	67	1.68657	0.163521	0.241727
Nup205	8	48	0.166667	156	70	2.22857	8.91466e-14	3.03099e-12
Nup188	6	33	0.181818	115	66	1.74242	3.02517e-08	2.5714e-07
Nup93-1	2	8	0.25	185	76	2.43421	0.00166724	0.00944771
Nup93-2	6	6	1	42	29	1.44828	0.753205	0.512179
Nup154	3	27	0.111111	51	51	1	4.96319e-05	0.000337497
Nup35	1	5	0.2	32	11	2.90909	0.0108806	0.0308283
Nup54	2	5	0.4	20	26	0.769231	0.685642	0.495996
Nup58	3	10	0.3	11	29	0.37931	1	0.62963
Nup62	9	11	0.818182	20	14	1.42857	0.401706	0.401706
Rae1	0	5	0	112	49	2.28571	0.00319945	0.0120868
CG18787	0	0	0	0	0	0	1	0.641509
Nup88	3	2	1.5	38	33	1.15152	1	0.653846
Nup214	14	15	0.933333	135	97	1.39175	0.326067	0.335948
Gle1	6	3	2	93	34	2.73529	0.703771	0.498504
Nup358	7	12	0.583333	157	136	1.15441	0.235286	0.266657
Nup153	16	17	0.941176	187	91	2.05495	0.0514535	0.087471
Nup50	1	2	0.5	29	25	1.16	0.598599	0.496399
Mtor	9	15	0.6	214	110	1.94545	0.00732484	0.0249045
NDC1	7	11	0.636364	28	30	0.933333	0.59196	0.503166
Pom210	1	7	0.142857	77	80	0.9625	0.172326	0.244128
Mettl3	2	8	0.25	5	24	0.208333	1	1
Mettl14	0	16	0	1	18	0.0555556	1	0.539683
fl(2)d	3	5	0.6	9	13	0.692308	1	0.548387
Hakai	3	11	0.272727	13	9	1.44444	0.0407	0.0864875
Flacc	2	1	2	260	83	3.13253	0.567	0.507316
nito	1	2	0.5	5	29	0.172414	0.4215	0.409457
vir	12	32	0.375	22	81	0.271605	0.5222	0.493189
Ythdc1	4	9	0.444444	12	25	0.48	1	0.557377
Ythdf	0	2	0	9	21	0.428571	1	0.566667
cd	9	24	0.375	12	23	0.521739	0.6049	0.478293
unc80	9	77	0.116883	102	121	0.842975	1.18245e-09	2.01017e-08
klar	24	55	0.436364	34	84	0.404762	0.8737	0.582467
mv	41	137	0.29927	40	121	0.330579	0.7041	0.488559
Nox	11	44	0.25	24	39	0.615385	0.0431	0.0814111
lea	10	52	0.192308	11	30	0.366667	0.217	0.254414
VGlut	3	25	0.12	1	15	0.0666667	1	0.576271
nub	9	14	0.642857	18	20	0.9	0.601	0.486524
tlk	4	9	0.444444	27	20	1.35	0.1207	0.186536
CHES-1-like	14	29	0.482759	70	53	1.32075	0.0077	0.0238
CG2157	4	7	0.571429	1	9	0.111111	0.3108	0.340877
CG1637	5	16	0.3125	10	12	0.833333	0.2027	0.255252
CG1657	9	40	0.225	15	48	0.3125	0.6432	0.485973
Ten-a	19	104	0.182692	101	120	0.841667	9.19813e-09	1.04245e-07
Tomosyn	0	5	0	11	8	1.375	0.0411	0.0822
CG15744	4	5	0.8	41	10	4.1	0.0355	0.0804667
primo-2	3	1	3	7	8	0.875	0.582	0.507385
primo-1	1	2	0.5	0	3	0	1	0.586207
Cyp6a18	11	8	1.375	11	26	0.423077	0.0495	0.0885789
CG7394	2	2	1	1	1	1	1	0.596491
CG42782	1	3	0.333333	4	2	2	0.5238	0.48133
CG15818	4	11	0.363636	20	5	4	0.0021	0.0102
chm	3	17	0.176471	9	22	0.409091	0.3227	0.342869
CG31817	110	40	2.75	261	85	3.07059	0.6529	0.482578
CG42389	7	28	0.25	24	47	0.510638	0.1762	0.239632

## Sheet: alpha
Gene	α		Group	α	StDev	N	P value
Nup160	0.744		Nup complex	0.752	0.044	100	<0.0001
Nup75	0.794118		Random sample	0.482	0.215	100	N/A
Nup44a	-6
Nup98-96	0.865175
Sec13	-1.125
Nup107	-0.0238095
Nup133	0.513369
Nup43	1
Nup37	1
ELYS	0.444137
Nup205	0.925214
Nup188	0.895652
Nup93-1	0.897297
Nup93-2	0.309524
Nup154	0.888889
Nup35	0.93125
Nup54	0.48
Nup58	0.209091
Nup62	0.427273
Rae1	1
CG18787
Nup88	-0.302632
Nup214	0.329383
Gle1	0.268817
Nup358	0.494692
Nup153	0.541994
Nup50	0.568966
Mtor	0.691589
NDC1	0.318182
Pom210	0.851577

## Sheet: phyloP
Group	d[P]	P value (d[P])	Av	StDev	N	P value (Av)
Genome	60.5714	N/A	0.755013	0.0694308	350	N/A
NPC	77.7143	0.000451706	0.485346	0.349348	350	4.0649e-47

## Sheet: d_summary
Control	IR	OR	CF	NB		Group	d	P value	P-adj (FDR)
Average	Average	Average	Average	Average		Control	46	N/A	N/A
3.55556	2.14286	1.6	3	3		IR	90.2857	1.47328e-50	5.89312e-50
2.77778	2.57143	2.2	2.6	3.33333		OR	78	1.11965e-14	4.4786e-14
2.11111	2.28571	2.2	2.2	4		CF	50.2857	0.391358	1.56543
2.77778	2.42857	2	3	4		NB	51.1429	0.303555	1.21422
2.77778	2.57143	2	2.2	4.33333
2.55556	3	1.6	1.6	5
2.88889	3.57143	1	1.6	5
3.11111	3.85714	1.2	1.6	4.33333
2.44444	3.57143	1.6	0.8	4.66667
2.33333	4.28571	1.8	0.8	5.33333
2.55556	4.71429	2.2	1.6	4.66667
2.66667	3.85714	2.6	1.6	5.33333
2	3.85714	2.8	2	5.33333
2.11111	3.71429	2.8	1.8	4.33333
2.33333	3.42857	3	2	3
2.44444	2.57143	3	1	3
2.22222	2.85714	3.4	1.2	2.33333
2.11111	2.75	3.4	1.2	3
1.55556	3.125	3.2	1.6	3
1.55556	3.5	3.4	2.8	4.66667
1.44444	4	3	4	6
1.22222	4.125	2.4	4.6	6.33333
1.66667	4.125	2	4.4	7.33333
2.66667	3.625	2.2	4.4	8.33333
2.55556	3	1.6	4	8.33333
3	2.375	2.2	3.6	8.66667
3.55556	2	2	3.2	9
4	1.5	2.4	3.8	8.66667
3.33333	1.375	2	4.6	9
3.44444	1.25	2.4	3.6	8.66667
3.66667	1	1.8	3	8.33333
4	0.875	2	2.6	7.66667
3.88889	1	1.8	2.4	6.66667
4.44444	1	2.6	2.6	6.66667
5.33333	0.875	2.8	2.8	6.33333
5.11111	0.875	4	2.8	5.33333
5.11111	1.125	4.8	2.8	5.66667
4.77778	1.125	5.4	2.4	6.33333
4.33333	1.44444	5.2	1.6	6.33333
3.66667	1.77778	4.8	1.2	6
3.66667	2.33333	4.4	1.6	6.66667
3	2.66667	4	2	6
3	2.88889	3.4	2.6	5.66667
3.22222	3.22222	3.2	2.4	5.33333
4.44444	3.11111	3.2	2.8	5.66667
4.22222	2.88889	2.8	2.8	5.66667
5	2.77778	2.6	3	5.66667
5.88889	2.33333	3.2	2.4	5.33333
6.77778	1.66667	3.4	2.2	5.33333
5	1.77778	3.2	2.6	6
5	1.66667	2.8	3.2	5.33333
5.22222	1.22222	2.4	2.4	5.33333
4	2.33333	1.8	2.4	5.33333
2.88889	2.44444	2.4	2.4	5
3.22222	2.44444	3.2	1.8	3.66667
3.44444	2.22222	3.2	0.8	3.66667
2.55556	2	4.2	1.4	3.66667
2.77778	1.44444	4.2	1.2	3.66667
2.77778	1.66667	3.8	1.8	3
3	2.11111	3.2	1.6	2.33333
2.88889	2.66667	3.2	1.6	2.33333
3.55556	3.11111	3	1.2	1.66667
3.11111	2.88889	3.4	2.4	1
3.22222	3.44444	2.6	2.6	0.666667
3.11111	3	3.8	4	0.666667
2.88889	2.55556	4.2	4	0.666667
2.77778	2.44444	4	4	2
3.66667	2.33333	4	3.2	2
3.55556	1.77778	4	2.2	2
3.66667	1.55556	2.8	1	2.33333
3.88889	2	2.8	1.8	1.66667
3.22222	1.77778	2.4	2.2	0.333333
2.66667	1.88889	2.6	2	0.333333
3	1.77778	3	2.6	0.666667
2.55556	2.22222	3.6	2.8	0.666667
1.88889	2.22222	4	2	0.666667
2.11111	2.44444	4.4	2.4	0.666667
1.88889	2.77778	5	2.2	1
1.55556	2.66667	6.2	1.6	1.33333
1.77778	2.11111	6	1.2	2.33333
2.11111	1.66667	6.6	2.2	3
2	2.33333	7.4	2	3.66667
2.33333	2.22222	6.6	2.2	3.33333
2.22222	2.88889	5.2	3.4	2.66667
2.11111	3.11111	5	3.4	1.66667
2.11111	3.11111	5	3.2	2.33333
2.22222	2.44444	3.6	2.4	2.33333
2	2.55556	3.8	2.2	2.33333
2.22222	2.22222	4	1	4
3.11111	2.11111	5.2	1	5.33333
2.88889	2.33333	4.4	0.2	4
3.11111	2.11111	5.2	0.4	3.33333
3.88889	1.33333	5.2	1.4	3.33333
3.88889	1.44444	5	1.8	2.33333
3.44444	1.55556	3.8	2	0.666667
4.55556	1.33333	3.8	2.2	2
4.66667	1.55556	3.6	2.2	3.33333
5.44444	1.55556	2.8	1.6	5
5.77778	1.22222	3	1.4	5.66667
6.11111	1.66667	2.8	1.8	7
5.33333	1.77778	2.2	2	7
5.22222	1.88889	1.6	2.2	6.33333
3.55556	2.44444	1.8	1.8	4.66667
3.55556	2.55556	1.8	1.6	4.66667
3.55556	2.11111	1.8	1.2	4
3.33333	1.88889	2.2	0.8	2.66667
3.66667	1.55556	2.2	0.6	2
4.33333	1.77778	2	0.6	2.66667
3.77778	2.77778	1.6	1	2
3.44444	3	1.4	0.8	1.66667
3.55556	3	1.6	0.8	1.66667
2.55556	3.22222	2	1.2	2.66667
1.77778	2.88889	2.2	1.8	2
1.66667	1.66667	2.4	2	1.66667
1.55556	1.66667	2.8	2.4	1.66667
1.55556	2.33333	2.6	2.6	1.66667
2.44444	2.11111	2.4	2	1.33333
2.77778	1.66667	2.6	2	1.33333
3	1.44444	2.6	1.6	1
3.44444	1.33333	2.2	2.2	1.33333
3.77778	1	2	2	1.66667
3.22222	2	2.2	2.4	2
3.55556	2.22222	2.6	2.6	2.66667
3.44444	2.33333	3.6	3	2.66667
2.88889	2.33333	4.4	2.8	2
2.77778	2.55556	5	2.8	2
2.55556	2.33333	5.4	2.6	1
2.77778	3.11111	5.2	2.4	0.333333
2.88889	3.33333	4.6	3	0.666667
2.66667	3.44444	4	2.2	0.666667
2.11111	3.55556	3.4	2.4	0.333333
2.44444	3	3.6	2.2	0.333333
1.44444	2.44444	3.6	2.4	0.333333
1.44444	2.66667	3.8	2.4	0.666667
1.22222	2.44444	4.4	2.6	1.33333
1.44444	1.88889	4.6	2.8	1.33333
1.11111	2.11111	4	3	1.33333
1.11111	2.55556	3.8	2.6	1.66667
1	2.77778	3.4	1.8	2.33333
1.11111	2.77778	3.4	2.4	1.66667
1.44444	2.66667	3.8	2.2	2.33333
2	2.66667	4.2	2.6	2.33333
2.44444	2.33333	4.6	2.4	3
2.33333	1.55556	5.4	2.2	2
2.33333	1.55556	5.4	2.4	2.33333
2.66667	2.33333	5.2	3.6	2
2.11111	2.66667	4.8	3.2	3.33333
1.88889	2.44444	4	4.2	4.33333
1.66667	3.55556	4.4	4.2	6.66667
1.66667	3.88889	3.8	4	7.66667
0.777778	3.66667	3.6	2.8	7.33333
0.777778	3.33333	3.6	2.8	6
0.888889	3.44444	4.4	2	4.33333
1.11111	2.88889	3.2	3	1.66667
1.11111	3.11111	3.8	3	0.333333
1.44444	3	3.8	3.2	0.666667
1.77778	2.66667	4.2	3.2	0.666667
2	2.77778	4	3	0.333333
2.33333	3	4.4	2.8	0.333333
2.77778	2.66667	4.2	2.2	1
3.22222	3	4.6	2	1.33333
3.33333	2.88889	5	2.4	2
3.22222	2.66667	4.8	2.6	2.66667
2.88889	2.88889	5.2	1.8	4
2.55556	3	5.6	2	4.66667
2.44444	2.33333	5.2	2.2	5.33333
2.44444	2.44444	4.8	2.4	6
2.55556	2.88889	5.2	2.8	6.33333
2.55556	2.88889	4.8	2.8	5.66667
2.66667	3.44444	4.8	3	5
2.55556	3.77778	5	2.6	4
2.55556	4.33333	4.4	1.8	3.33333
2.44444	4	4.4	1.6	3
2.66667	3.66667	4.8	1.6	2.33333
3.55556	3.11111	6	1.2	2.33333
3.44444	3	6.6	1	2.66667
3.77778	2.66667	7.8	1.6	3
3.55556	2.88889	8	1.2	2.33333
3.22222	2.77778	8.6	1.8	2.66667
2	2.55556	8	1.8	2
1.88889	2.44444	8.2	2	1.33333
1.11111	2.33333	8.4	1.6	0.666667
1.33333	1.77778	9	1.6	2.66667
1.44444	1.44444	9.6	1.4	2.66667
1.66667	1.44444	9.2	1.6	2.66667
1.55556	1.88889	9.6	2	3.66667
2.11111	2.11111	9.4	2	3.66667
2.11111	2.33333	9	2	2
2.66667	2.22222	7.8	2.8	2.33333
2.55556	2.33333	8	2.8	2.66667
2.33333	2.22222	7.4	2.6	2
2.11111	2.44444	7	2.6	1.66667
2.11111	2.55556	7.2	2.6	2
1.88889	3.11111	7	1.2	2
2.11111	2.66667	6.8	1.2	1.66667
2.55556	2.22222	7	1.8	1.33333
2.55556	1.77778	7.2	2.2	1.33333
3	1.33333	7	3	0.666667
3.55556	0.888889	7.2	3.2	0
3.88889	1.11111	7.2	3	1.33333
4.11111	1.22222	6.8	2	2
3.88889	1.11111	6.6	1.4	2
3.55556	1.44444	6	1	2.66667
2.88889	1.44444	5	1	3
2.22222	1.44444	4.6	1	1.66667
1.66667	1.55556	4.6	1.2	3.33333
1.88889	1.55556	4.4	1.6	3.66667
1.66667	1.44444	4.2	1.6	4.33333
1.55556	1.77778	4.6	1.8	4
1.77778	2	6	1.8	4
3	2	6	2.4	2
3.55556	1.88889	6.6	2.2	1.66667
3.88889	2	7	1.8	0.333333
3.77778	2	6.8	1.6	0.333333
4.11111	1.55556	5.6	1.4	0.333333
4.44444	1.88889	6.6	1.6	0.666667
4	2.33333	6.8	2	0.666667
4.22222	2.55556	7.6	2.2	0.666667
4.33333	2.33333	8.6	2.4	0.666667
4.77778	2.55556	9.2	3.2	0.666667
3.33333	2.11111	8.8	2.6	1.33333
3.33333	2.33333	8.8	3.4	1.33333
2.66667	2.33333	9.2	3.16667	1.66667
2.88889	2.22222	9.2	3.16667	2
2.55556	2.22222	8.6	3	2
3	2.55556	8.6	3.5	0.666667
3.22222	2.22222	8.4	3	0.666667
3.88889	1.88889	7.6	2.5	0.333333
3.88889	2.44444	7.2	2.33333	0
4.22222	2.88889	8.2	2	0
4.11111	2.88889	7	1.33333	0
3.55556	3.33333	7.2	1.33333	0
4.22222	3.88889	6.8	2.5	0
4.33333	3.66667	8.4	3.16667	0
3.55556	3.55556	7.8	3.5	0
3.55556	3	9.2	4.33333	0.666667
4.22222	2.22222	9	4.33333	0.666667
3.44444	1.55556	9	3.83333	0.666667
3.55556	1.22222	7.4	3.66667	0.666667
4.44444	0.888889	7	4.16667	1.33333
4.33333	1.33333	6.4	3.66667	0.666667
4.44444	1.88889	6.4	3.83333	0.666667
4.44444	2.11111	6.8	3.33333	0.666667
4	2.66667	6.4	3.83333	0.666667
3.55556	2.55556	5.8	3.83333	0
3.55556	2.44444	4.8	4.5	0
3	2.44444	4.2	4.16667	0
2.55556	2.44444	3.4	5.33333	0
3	2.11111	3.8	5.33333	0
3.11111	2.55556	4.6	5.16667	0
3.66667	2.44444	4.6	5.33333	0
4.11111	2.11111	4	5.66667	0
4.88889	2.33333	4.2	4.16667	0.666667
4.55556	2.55556	4.8	3.66667	2
4.22222	2.44444	4.8	3.16667	2.66667
3.55556	2.33333	5.2	2.5	3.33333
3.33333	2.33333	5.2	1.83333	3.33333
2.88889	2	5.6	2.66667	3
2.77778	1.77778	4.6	2	1.66667
2.66667	2.11111	4.2	1.83333	1.33333
2.66667	2.77778	4	1.33333	1
2.44444	3.44444	4	1.33333	1
1.77778	4.66667	3.8	0.5	0.666667
2	4.77778	4.2	0.833333	0.666667
2.11111	4.55556	4.4	1.5	0.666667
2.11111	3.88889	4.4	2.5	0.666667
3.11111	2.88889	4.8	3.33333	2
4.11111	1.66667	5	4	2.33333
3.88889	1.33333	4.6	4.16667	2.66667
4.55556	1.22222	4.2	4	2.66667
4.88889	1.22222	4.8	2.83333	2.33333
4.33333	1.77778	4.8	2.16667	1.66667
4.11111	1.88889	4.6	1.66667	2
5.44444	1.77778	4.4	1.66667	3
5.11111	2.11111	4.4	1.66667	3.33333
5.33333	2.22222	4.4	1.83333	4.66667
5.22222	2.11111	4.8	1.66667	4.66667
5.55556	2.33333	4.6	1.66667	4
5.55556	2.33333	4.6	2.33333	2.66667
6.22222	1.55556	5	2	2
6.33333	1.55556	4.8	2.16667	1.33333
6.88889	1.66667	5	3	1.33333
7.33333	2.22222	5.6	3.66667	2
6.88889	3.22222	5.8	2.5	2.66667
6.44444	3.66667	5	2.66667	3.33333
6.44444	4	4.6	2.5	3
6	3.88889	4	2.16667	2.66667
5.55556	3.11111	3.2	2	4.33333
5	2.33333	3	2.66667	5
4.66667	2.22222	3.8	2.83333	5.66667
4.66667	2.22222	4	3.16667	6.66667
4.44444	3.11111	4.6	3	7.66667
4.77778	3.44444	4.8	3.5	6.66667
4.77778	3.88889	4.6	3.83333	6.66667
5	4.44444	3.8	3.5	6.66667
5.11111	4.66667	4	5	6.66667
5.33333	4.11111	4.4	5.83333	6.66667
4.22222	3.77778	4.4	4.66667	6.66667
3.77778	3.33333	5	3.83333	6.66667
4.11111	3.55556	5.8	3.66667	6.66667
3.44444	3.77778	6	2.16667	6.66667
3.66667	3.66667	4.6	1.33333	5.66667
4.44444	4.22222	5.4	1.33333	4.33333
5.33333	4.77778	5	1.83333	3.33333
4.44444	4	5	2.33333	3
4.66667	3.55556	5	2.5	1.66667
4.22222	3.66667	4.8	2.33333	2.66667
4.11111	4.11111	4	2.5	4
3.33333	4.44444	3.8	2	5.33333
3.55556	4.77778	4.4	1.66667	5.33333
3.66667	5	4.8	1.33333	6.33333
3.88889	4.55556	5.6	1.83333	6
3.55556	3.44444	5.6	2.33333	5.66667
4.22222	3.11111	6.2	2.5	5
4.33333	3	5.2	2.66667	5
4.44444	2.66667	4.6	2.66667	5
4.77778	2.88889	4.8	2.66667	4
5	3.33333	4.6	2.5	4.33333
4.88889	2.88889	4.8	2.5	4.33333
5.44444	2.77778	5.2	2.33333	3.66667
5.22222	3.11111	5.4	2.33333	3
5.22222	3.11111	5.2	1.66667	3.33333
5.11111	3.66667	7.2	1.33333	2.33333
4.88889	4.22222	7.6	2	2
4.88889	4.66667	8.2	1.83333	2.33333
4.77778	4.55556	8.2	1.5	2.66667
4.77778	4.77778	7.2	1.66667	3
4.66667	4.22222	5.2	2	3.33333
4.22222	4	4.6	1.16667	3.33333
3.77778	4.11111	3.8	1.83333	3.33333
4.22222	4.33333	4	2.33333	3.33333
4	4.11111	5.6	2.5	3.33333
5	3.77778	5.8	2.16667	3.33333
5.44444	3.22222	4.8	2.33333	3.33333
6.11111	3.11111	4.2	1.66667	3.33333
6	2.33333	3.4	1.5	3.33333
6.66667	1.88889	2.6	1	3.33333
6	2.66667	2.6	1.5	3.33333
6	3.33333	4	1.33333	3.33333
5.22222	2.77778	4.4	1.66667	4
4.66667	3.22222	4.4	1.83333	4.66667
3.88889	3.66667	4.2	2.33333	4.33333
4	3.22222	5.4	1.83333	3.66667
3.66667	3	5	2.16667	3.66667
4	3.11111	5.4	2.5	3.33333
4.33333	3	5.6	2.16667	2.33333
3.88889	3.33333	5.2	2.16667	2.33333
3.44444	3	4.2	3.33333	2.33333
3.44444	2.88889	4	3.5	2.33333
3.11111	2.55556	3.8	3.33333	1.33333
2.66667	2.66667	4.8	3.33333	2
3.44444	2.66667	7	2.83333	2.33333
3.77778	2.88889	7	2.16667	2.33333
4	2.77778	6.8	2	3
4	3.11111	6.6	2	3.66667
4.33333	2.77778	5.8	2	3
4	2.66667	4.2	3	3.33333
4.22222	2.33333	4.4	2.5	3.66667
4.77778	2.22222	4.6	2.16667	4
5.11111	2.11111	4.8	2.5	4
5.33333	2.77778	5.8	2.5	4.33333
5	2.44444	6	1.83333	3.66667
4.11111	2.88889	5.4	2.33333	4
3.77778	3.55556	5.4	2.16667	2.66667
3.33333	4.11111	4.5	2	2.33333
3.55556	3.55556	3.83333	2.66667	2
3.77778	3.44444	4.16667	2.83333	2.33333
4.22222	3.11111	4.83333	2.66667	2
4.88889	2.66667	5.33333	2.66667	2
5	1.88889	5.83333	2.16667	2
4.88889	1.77778	6	3.16667	2.33333
5	2	6.16667	2.83333	3
4.55556	2.55556	5.66667	2.5	2.66667
3.22222	3	5.16667	2.66667	2.66667
3.33333	3.88889	4.5	2.5	2.66667
3.22222	4.22222	4.5	1.66667	3
2.66667	4.55556	4.16667	1.5	2
2.77778	5.55556	4.16667	1.5	3.33333
3.11111	6	4.33333	1.83333	3.33333
2.88889	6.22222	5.16667	1.66667	3.66667
2.66667	6.55556	4.33333	2	2.66667
3.66667	6.44444	4	2.33333	3.66667
3.66667	5	4.16667	2.16667	3
3.77778	4.11111	4.33333	1.66667	3
3.44444	3.33333	3.16667	2	2.66667
3.44444	2.88889	3.5	1.33333	2.66667
3.11111	2.77778	3.66667	1.16667	2
3.22222	3.77778	3.66667	1.83333	2
2.88889	3.77778	3.33333	2.5	3
3.22222	4	3.16667	2.66667	3
3.22222	4.22222	3.16667	2.5	3
2.66667	4.33333	3.33333	2.83333	2.66667
2.77778	4.22222	3.5	3.33333	2.33333
3.22222	4.44444	3.16667	3.33333	1.66667
3.33333	4.77778	5.16667	3.83333	2
3.33333	5	5.66667	4.16667	3.33333
3.66667	4.77778	5	4	3.33333
3.66667	4.44444	4.83333	3.33333	4.66667
3.55556	4.33333	5.33333	2.83333	4.33333
3.44444	4	3.16667	2	4.33333
3.22222	4.33333	2.83333	2	3.33333
2.88889	4.77778	3.33333	2.5	3
2.77778	4.33333	3.33333	2.33333	1.33333
2.77778	4.22222	3.33333	3.16667	1.66667
2.88889	4.44444	3.83333	3.83333	2.33333
3.11111	3.55556	4.66667	4.5	2.33333
3.33333	3.55556	4.16667	4.33333	3
3.44444	3.88889	4	4.66667	3.33333
3.44444	4.11111	4	4	3.33333
3.44444	3.77778	5	4.16667	3.33333
3.33333	4.11111	4	3.83333	4.33333
3.22222	4.44444	4.33333	4.16667	4.33333
3.33333	4.33333	4.5	3.66667	5.66667
3.22222	4.33333	4	5.16667	6
3.22222	4.66667	3.16667	4.83333	5.66667
3.55556	4.77778	3.33333	4.66667	5
3.66667	4.33333	3	4.66667	6
3.77778	4.55556	2.66667	5.5	5.33333
3.88889	4.77778	3.66667	4.33333	5.66667
4.11111	5.11111	3.66667	4.33333	5.66667
4	5.77778	3.66667	3.66667	6.33333
3.88889	6.44444	4.16667	3.16667	6
4.33333	6.22222	5.33333	3.5	5.66667
4.55556	6.33333	5	3.66667	5.33333
4.11111	5.55556	6	3.16667	5.33333
4.66667	4.88889	6	3.5	4.33333
5.22222	4.11111	6.16667	4	3.66667
4.44444	4.77778	5.16667	3.33333	4
4.88889	5.33333	4.83333	3.66667	3.66667
5.33333	5.55556	4	4.66667	3.66667
4.77778	5.55556	4	4.83333	3.66667
4.33333	5.55556	3.83333	4.5	3
4.33333	4.88889	3.83333	4.33333	4
3.77778	4.55556	4	3.83333	3.66667
3.77778	4.88889	4	3.5	3.33333
3.33333	5.11111	4.16667	3.33333	3.66667
3.22222	5.44444	4	3.33333	4
3.55556	6.11111	4.16667	3.66667	3
3.88889	6	4	3.83333	4
3.77778	6.11111	4.16667	4.83333	3.33333
4	5.66667	3.66667	5	3.33333
3.77778	5.22222	3.5	5.5	3.66667
3.55556	4.77778	4.16667	5.5	3
3	4.22222	4.5	5.5	3
2.33333	3.88889	4	4.5	3.66667
2.77778	3.88889	3.66667	4.66667	3.33333
3.44444	4.22222	3.66667	4.16667	4
3.22222	4.11111	2.66667	3.5	3.66667
3.55556	4.44444	2	3.16667	2.33333
4.77778	4.55556	2.16667	3.16667	2
4.77778	4.66667	2.83333	2.33333	1.66667
4.77778	4.77778	3.33333	2.33333	1
5.22222	4.55556	3.33333	2.33333	1.66667
4.77778	4.44444	3.16667	2.16667	1.66667
4.22222	4.33333	3	2.33333	1.66667
4.66667	5.11111	2.5	2.83333	1.66667
5.22222	4.88889	2.16667	2.66667	1
5.44444	5.22222	2.83333	3.66667	1
5.88889	5.11111	3.16667	4.16667	1
6	5.22222	3	3.83333	1
5.55556	4.55556	3.16667	3.5	1
4.88889	4.44444	3.66667	4	2.33333
4.55556	4.11111	3.33333	3.16667	2
5.33333	4.44444	4.5	2.66667	2.33333
5.77778	4.55556	4.5	2.5	2
5.33333	4.66667	4.33333	2.33333	2.33333
5.33333	5	3.66667	2.33333	1.33333
6.22222	5.11111	3.33333	3.16667	1.33333
4.88889	5.11111	3.16667	3.16667	1.33333
4.11111	4.77778	3.33333	2.83333	1.33333
4.22222	4.88889	3.33333	3	1.66667
4.22222	5	3.33333	2.33333	2.66667
3.11111	5.22222	4.33333	1.66667	2.33333
4.44444	5.22222	3.66667	1.83333	2
4.66667	5.55556	4	1.66667	2.66667
5.22222	5.77778	4.66667	2	2.33333
5.44444	6	4.33333	2.16667	1
5.66667	6	3.66667	2.16667	1
4.44444	6.77778	4	2.16667	1.33333
4.55556	7	4	3.33333	1
4.55556	7.44444	3.83333	3.16667	1.33333
4	7.11111	4	3.66667	1.66667
4.11111	7.33333	3	4.5	3
4.33333	6.33333	2.125	4.66667	4.33333
4.11111	6.22222	1.875	4.5	4.33333
4.22222	5.55556	1.625	5	3.66667
3.88889	5.55556	1.875	4.5	4
4.11111	6.33333	2.75	3.83333	3
4.22222	6.66667	3	3.83333	1.33333
4.11111	6.44444	3.25	3.33333	2.33333
3.33333	6.22222	4.125	3.33333	2.66667
4.22222	5.77778	4.25	3.83333	2
3.33333	4.55556	3.5	3.66667	2
3.33333	4.22222	3.875	3.66667	2.33333
3.55556	4	4.5	4.33333	1.33333
3.33333	4	3.75	4.33333	1.33333
2.66667	4.44444	3.625	4.66667	1.66667
3.33333	4.88889	4	4.66667	1.66667
3.22222	5.33333	3.75	4.66667	1.66667
3.44444	5.77778	3	4	1.66667
3.77778	5.88889	3.375	4.16667	3
3.88889	6.11111	3.375	3.33333	3.33333
4.22222	6.33333	3.125	3.66667	4.33333
4.44444	6.33333	2.5	3.83333	4.66667
4	5.88889	2.375	4.33333	6.66667
4.44444	6.55556	1.875	4.16667	5
5.11111	6.33333	1.625	4.83333	5
4.44444	5.77778	1.5	4.83333	3.66667
4.11111	5.44444	1.75	4.83333	3.66667
3.66667	5.88889	2	4.33333	2
4	5	2.625	4.5	2
3.44444	4.88889	3.875	3.66667	2
3.55556	4.88889	4.5	3.5	4
3.77778	4.66667	5.25	2.83333	4.33333
5	4.33333	5.625	2.83333	3.66667
4.44444	4.11111	6	2.83333	4
5.22222	3.77778	5.625	3.16667	3.66667
5.44444	3.88889	4.875	2.66667	2.33333
5.55556	4.11111	5	3	2.66667
4.88889	4	4.75	2.66667	3.66667
4.88889	4.22222	3.75	2	4
4.55556	4.11111	3.875	1.5	4.33333
4.33333	3.88889	4	1.5	4.33333
4.66667	3.88889	3	1.83333	4.33333
4.55556	3.66667	2.875	1.66667	4
4.77778	3.77778	3.875	1.33333	4.33333
4.55556	4.11111	3.25	1.83333	4.66667
4.44444	3.77778	3.125	1.83333	5.66667
3.44444	3.22222	3.5	1	7
3.44444	3.44444	3.875	1.66667	7
3.11111	3.44444	2.875	2.33333	7
3	3.55556	3.625	1.83333	7
3.44444	4.22222	4.25	2.16667	5.66667
3.77778	4.88889	4.375	2.5	3.33333
4	4.88889	4	2	2.66667
3.66667	5.22222	3.875	1.83333	2.33333
3.88889	5.33333	3.375	2.66667	2
3.66667	5.44444	3	3.5	2
3.66667	5.33333	2.625	5	2
3.44444	5.55556	2.375	5.33333	2.66667
4.11111	5.44444	2.5	5.16667	2.66667
4	5.22222	2.25	4.66667	3.33333
4.22222	5.11111	2	3.5	4.33333
4.55556	4.77778	2	2	4.66667
4.88889	5	2.5	1.83333	5.66667
5.11111	4.77778	2.5	2.33333	6
5.33333	5.22222	2.75	2.33333	4.66667
5.22222	5.55556	3	2.66667	4.33333
5.22222	6.11111	3.875	2.83333	4
5.55556	6.33333	3.875	3	2.66667
5.22222	6.77778	4.25	2.5	2.33333
5.11111	7.11111	4	2.16667	2.66667
5.11111	6.66667	4.375	2	2
5.33333	6.77778	3.75	1.66667	2.33333
4.88889	6.44444	3.5	1.33333	3
4.55556	5.88889	3.25	1.16667	3.33333
4.44444	5.33333	2.75	1	3.33333
4.44444	5.11111	2	0.833333	4.66667
4.77778	5	2.75	0.666667	5.66667
5.22222	4.88889	2.125	1	5.66667
5.44444	5	1.625	0.833333	4.66667
5.44444	4.44444	1.875	1.16667	5.33333
6.22222	4.33333	2	1.66667	4
6.22222	4	1.375	2.33333	2.66667
6.33333	3.66667	2.125	2.5	2
7.77778	3.55556	2.375	2.66667	2.33333
8.33333	3.88889	2.375	3.16667	1.66667
7.77778	4	2.75	2.5	2
8.11111	4	2.875	2.66667	2.33333
7.88889	4.22222	2.375	2.16667	2.33333
7.11111	4.44444	2.375	2.66667	2.66667
6.88889	4.66667	2.625	2	3
6.55556	5.44444	3.25	2	4
5.66667	5.33333	2.75	2.16667	4
5.44444	5.55556	3	2.33333	4.66667
4.88889	5.55556	3.5	1.83333	4.33333
4.55556	5.11111	3.25	2	4.33333
4.55556	4.66667	3	3	3.66667
4.55556	4.33333	3.625	2.33333	4.66667
4	3.44444	4.125	2.16667	4
3.44444	2.77778	4	2.33333	4
3.11111	2.77778	4.375	2.16667	4.33333
3.22222	2.33333	4.375	1.33333	4
3.22222	3.33333	4	1.66667	3
3.44444	4.22222	4.125	2.5	3.33333
3.88889	5.44444	4.125	2.33333	3.66667
4.22222	5.77778	3.875	2.66667	3
4.44444	6.44444	3.5	3	2.66667
4.55556	6.11111	3.375	2.33333	2.66667
5.55556	6.11111	2.875	1.5	2.66667
5.88889	5.33333	3.5	1.33333	2.33333
6.33333	5.55556	4	1.16667	2.33333
6.44444	5.33333	4.125	1.16667	3.33333
6.66667	5	4.375	2	4
5.77778	5.22222	4.5	1.83333	3.66667
5.66667	5.88889	4	2	4
5.22222	5.44444	3.875	2	4
4.66667	5.77778	3.875	2	3.33333
4.33333	7	4.375	1.83333	2.33333
4.66667	6.66667	4.375	3.16667	3
4.55556	6.44444	4.375	3.83333	3
4.44444	7.22222	4.125	4.16667	3.33333
5.22222	6.88889	4.25	4.66667	3.66667
5.22222	6	4	4.5	4
5.11111	6	3.875	4	3.66667
5.22222	5.44444	3.625	3.33333	3.66667
5.55556	4.55556	4	3.5	3.66667
5	4.55556	4	2.83333	3
4.88889	4.88889	3.5	2.66667	2.66667
4.77778	4.66667	4.25	2.66667	2.66667
4.33333	4.66667	4.75	3.16667	2.33333
4	5.22222	4.5	3.16667	2.33333
4.55556	5.55556	4.375	2.83333	2.33333
4.66667	5.33333	4.625	2.83333	2.66667
4.77778	5.44444	3.75	2.16667	2.33333
4.44444	6.11111	3.625	2	2.33333
4.77778	6.66667	4	1.66667	2.33333
4.33333	6.22222	4.375	2	2.66667
4.55556	6.33333	4.75	2.66667	2.33333
4.33333	6.66667	5.125	2.83333	2.33333
4.77778	6.33333	5.125	2.5	2.33333
4.33333	5.44444	4.875	2.66667	2.33333
4.33333	5.88889	4.875	3.66667	2.33333
4	5.55556	5	3.5	3.33333
4.11111	5.33333	5.5	4.16667	4
4.44444	5.33333	6.5	4.66667	5.33333
4.77778	5.44444	7.25	4.5	5.33333
4.55556	4.77778	7.125	3.66667	5.33333
4.33333	5	7.5	3.33333	4.66667
4.33333	5.44444	6.75	3.83333	4.33333
4.55556	5.44444	6.125	3.5	3.33333
4.55556	5.55556	6	4	3.33333
4.77778	5.88889	6	4.16667	3.33333
5.11111	5.66667	5.875	4.5	3.66667
5.22222	5.22222	6	3.66667	3.33333
5.11111	5.33333	5.375	4	3
4.66667	5.88889	5	4	3.33333
4.44444	6.44444	4.625	4.33333	3.66667
4.33333	7	3.625	4.5	3.66667
4.11111	7	3.25	4.83333	4.33333
3.33333	6.55556	3.875	4.83333	4.33333
3.77778	6.55556	3.875	4.83333	4.33333
4	6.33333	4.375	4.83333	4.33333
4.33333	6.44444	5	4.83333	4.33333
4.55556	7.22222	5.625	5.33333	4.33333
4.88889	8.11111	5.375	4.83333	4.33333
4.44444	8.66667	4.66667	4	4.66667
4.22222	8.55556	4.55556	3.5	4.33333
3.77778	8.44444	4.11111	3.16667	4.33333
3.55556	8	4.11111	2.5	3.66667
4.22222	7.77778	4.88889	2.33333	4.66667
5.33333	6.66667	4.88889	3.16667	4.33333
5.22222	6.88889	4.77778	3.5	4.33333
5	6.44444	5.22222	3.33333	4
5	6.11111	5.77778	2.83333	5.66667
4.44444	5.77778	5.22222	4.16667	4.66667
3.77778	5.66667	5.55556	3.83333	4.33333
4.11111	5.22222	5.55556	3.33333	4
3.88889	5	5.11111	3	5
3.66667	5.22222	4.55556	3.33333	4
3.55556	4.77778	4.22222	2.16667	4.33333
3	4.33333	3.88889	2.16667	5.33333
3	4	4.11111	2	6.66667
3.44444	3.77778	5	2.5	5.33333
3.66667	3.44444	4.88889	2.5	5.33333
3.33333	4.22222	5.22222	2.83333	6
3.55556	5.11111	5.55556	3	4.66667
3.22222	5.44444	5.44444	3.83333	4
3.11111	6.11111	5.11111	4	4.33333
2.77778	6	5.11111	3.83333	3.66667
2.77778	5.66667	4.88889	4.16667	4
2.77778	6	5	3.66667	4.33333
2.66667	6	5.33333	3.16667	4.33333
2.77778	5.44444	5.22222	2.83333	4.66667
3.11111	5.77778	5.33333	3.33333	4.66667
3.33333	5.44444	6.11111	2.66667	4.33333
3.11111	4.33333	5.88889	3	4.66667
3.22222	4.44444	5.66667	3	4.66667
3	4	5.88889	3	5.33333
3	3.77778	6.44444	3	5.66667
2.88889	4.66667	5.88889	3	4.66667
3.33333	5.55556	5.22222	2.83333	4.66667
3.22222	6	5.11111	2.83333	5.33333
3.22222	7	4.66667	3.5	6
2.88889	8	4.22222	3	8
3.22222	8	4.44444	3.5	9.33333
2.88889	7.88889	5.55556	4.16667	10.3333
2.88889	7.66667	5.11111	4.66667	9.66667
3.11111	8.11111	4.88889	4	7.33333
2.88889	8.66667	5.22222	3.83333	6.33333
2.33333	9.33333	5.22222	3.33333	5.66667
2.22222	9.66667	5.11111	2.5	5
3.33333	10.4444	5.66667	2.83333	6
3.88889	10.6667	6.55556	2.66667	7.66667
4.33333	10.3333	6.77778	3	6.66667
5.66667	10	6.77778	3	6.66667
5.55556	10.7778	6.55556	3.33333	6.66667
4.22222	10.5556	6.77778	2.5	6
3.66667	10.6667	7.33333	3	6
3.33333	11.1111	7	3	7
2.55556	10.7778	7	4.16667	7
2.55556	10.1111	7.44444	4.16667	7
2.77778	10	7.77778	4.66667	7
2.77778	9.44444	6.44444	4.5	7
3	8.77778	6.55556	5.16667	7.66667
3	9.55556	5.88889	4	8.66667
3.44444	9.33333	5.55556	4.66667	9.66667
4.22222	9	5.44444	4.83333	10.3333
4.22222	8.88889	5.88889	5.33333	9.33333
4.44444	7.66667	5.55556	5	8.33333
4.22222	6.44444	5.55556	5.83333	7.66667
4.33333	5.88889	6	6	6.66667
3.44444	5.44444	5.44444	5.66667	5.66667
3.44444	4.77778	6	5.16667	7
3.44444	5.55556	5.88889	4.83333	6.66667
3.77778	5.88889	6.55556	4.5	6.33333
3.55556	6.11111	6	4.33333	5.33333
3.88889	6.66667	6.33333	4	5.33333
3.88889	7.33333	6.55556	4	4.66667
4.77778	7.77778	7.11111	4	5
4.88889	8.11111	6.77778	3.66667	5.33333
5.55556	8	6.88889	4.16667	5.66667
6.55556	8.66667	6.77778	5	5.33333
6.77778	9	6.22222	6	5.33333
6.88889	8.88889	6.11111	6.66667	4
7.44444	8.33333	6.77778	7.33333	4
7.66667	9.33333	6.77778	6.66667	4
6.66667	8.11111	6.66667	6.33333	4
7.33333	7.44444	6.88889	5.83333	3.33333
6.66667	7.33333	6.88889	5.66667	4.66667
5.55556	7.77778	5.88889	5.83333	3.33333
4.77778	6.88889	5.55556	6	4
5.11111	6.66667	5.88889	6.16667	4.66667
4.77778	6.88889	5.55556	6	4.33333
4.88889	6.44444	5.55556	6	4
5.11111	6.55556	6	5.83333	6.66667
5.55556	6.88889	6.33333	6	7
5.88889	7.44444	6.11111	6.5	8
6.55556	7.33333	6.55556	6.83333	9.33333
6.66667	7.55556	6.33333	7.16667	9.66667
6.66667	7.22222	6.22222	7.33333	8.33333
6.66667	7	6	7	7
6.33333	7.55556	6.22222	6.66667	5.33333
5.11111	7.44444	5.66667	6.33333	4.66667
4.33333	7.11111	5.77778	6.5	5.33333
4.33333	6.55556	5.77778	6.5	6.33333
4.55556	6.88889	6	6.33333	7
4.66667	6.33333	5.66667	6.33333	7.66667
5.11111	6.22222	5.66667	6.5	7.33333
6.11111	6.22222	5.77778	6.33333	6.33333
6	7.11111	5.55556	6.5	5
5.66667	7.44444	5	6.83333	5
4.88889	7.77778	5.22222	7.5	5
5.55556	8.22222	5.22222	7.83333	5
5	8.55556	4.77778	8.33333	4.66667
5.44444	8.33333	4.77778	8.33333	4.33333
5.77778	8.22222	5	8.33333	4
7.44444	7.88889	4.77778	8.5	4
6.77778	8	5.11111	8	4.33333
6.66667	8.22222	5.44444	7.16667	4.33333
7.33333	7.44444	5.88889	7	4
6.66667	6.55556	6.55556	7	3.66667
5.88889	6.88889	6.66667	6.16667	3.33333
5.33333	6.33333	6.44444	6.5	2.33333
5.66667	6	6	6.16667	3
4.88889	6.88889	6.33333	5.83333	4
5.55556	7.44444	6.11111	5.5	4.33333
5.77778	7.55556	6.22222	5.66667	4
5.77778	7.88889	6.11111	5.5	4.66667
5.44444	7.88889	6.66667	5.5	4.33333
5	7.77778	6.33333	5.33333	4.66667
4.33333	8.11111	6.22222	5.5	6
4.11111	7.66667	5.55556	5	7.33333
4.66667	7.88889	5.88889	5.16667	8.66667
5.44444	9	5.44444	5.66667	8.66667
5.77778	8.77778	5.11111	6.5	8.33333
6.44444	7.55556	5.11111	7	8
6.88889	7.44444	6	7.83333	7.66667
7.11111	7.44444	6.11111	8.33333	7.33333
6.77778	6.44444	7	8.5	7.33333
7.22222	6.55556	7.55556	8.5	7
7.11111	7.44444	7.33333	8.16667	6
6.11111	7.33333	7.11111	7.83333	5.33333
5.88889	7.44444	6.44444	6.66667	5
5.44444	6.88889	5.66667	6.5	7
5.11111	7	6	5.83333	8
4.33333	6.66667	6.11111	6	8
4.33333	7	6.11111	6.16667	7.66667
4.44444	6.55556	6.66667	7.5	7.33333
4.33333	7.11111	6.88889	8.33333	5
4.11111	6.88889	6.22222	8.66667	5
4.55556	6.33333	6	8.16667	5.66667
5.11111	6.22222	5.77778	8.16667	5
5.22222	6	5.33333	7.5	6.66667
5.66667	5.66667	5.55556	6.33333	7.33333
6.22222	5.22222	5.77778	6.16667	6.33333
6.33333	5.77778	6.22222	6.66667	6
6.44444	5.33333	6.33333	6.33333	7.66667
6.33333	5.33333	6.44444	5.66667	5.66667
6.22222	5.44444	6.22222	5.83333	5
6	6.22222	6.66667	6.33333	5
5.88889	6	6.55556	6.66667	4.66667
5.33333	6.11111	6.77778	7.16667	5.66667
5.11111	6.22222	7.33333	7.33333	7
4.88889	6.22222	7.44444	7.5	7
4.88889	5.66667	6.55556	6.33333	8
4.33333	6	6.44444	5.16667	9
4.66667	6.22222	6.22222	5	8.33333
4.88889	6.11111	6	4.66667	9.33333
5	6.44444	6.11111	4.83333	10
4.77778	7	6.55556	5.16667	8.66667
5.77778	6.77778	6.11111	6	7.33333
5.88889	6.88889	6.44444	6	7
5.66667	7.22222	6.44444	7	6
5.77778	8	5.66667	6	7.33333
5.66667	7.88889	5.33333	6.33333	10
5.44444	8	5.33333	5.66667	12.3333
5.66667	7.55556	4.55556	4.66667	13.3333
5.55556	7.88889	4	3.83333	13.3333
5.66667	6.33333	4.66667	4.33333	12.6667
6.55556	6.44444	4.55556	4	11
6.55556	6.22222	4.66667	4.5	11.3333
6	6.11111	4.88889	5	10.3333
5.77778	5.77778	5.11111	4.83333	10.3333
5.77778	5.88889	4.88889	4.33333	9.66667
4.88889	6	4.66667	4.33333	10
4.22222	6.66667	5	4.16667	8.66667
4.11111	7.11111	5.22222	3.83333	9.33333
4.77778	7.44444	5	4.5	8
4.66667	7.33333	4.66667	4.83333	8.33333
4.88889	7.11111	5.11111	5.16667	7.66667
6.22222	6.88889	5	4.83333	8.66667
6.33333	7.11111	5	5	8.33333
6.22222	6.66667	5.44444	4.5	8.33333
6.44444	7.44444	6.22222	4.5	7.33333
7	6.88889	6.66667	4.33333	7.33333
6.66667	6.66667	6.66667	4.33333	6
7	7	7	4.16667	5.66667
6.88889	7.11111	6.77778	4.33333	7
7.22222	7.11111	6.77778	5.16667	8.33333
6.88889	7.22222	6.66667	5.5	8
6.66667	6.77778	6.55556	5.66667	7.66667
6.88889	6	6.22222	6.83333	6.66667
6.88889	6.44444	6.66667	7.66667	6.66667
6.77778	6.44444	6.22222	7.66667	5
7.11111	6.66667	6.33333	7.5	5.66667
7.11111	6.66667	6.55556	7.83333	5.66667
6.55556	7	6.77778	7	5.66667
6.77778	7	6.22222	6.16667	4.33333
6.66667	6.88889	6.55556	5.5	6
6.88889	7	6.11111	5.5	6.33333
6.88889	7.55556	5.88889	5.83333	5.33333
7	7.77778	5.66667	6	8
7.33333	6.77778	5.77778	6.16667	8
6.77778	6.55556	5	6.83333	8.33333
6.22222	6.11111	5	7.16667	8.33333
5.66667	5.55556	4.77778	7.16667	10.3333
5.22222	5	4.22222	8.33333	7.33333
4.77778	5.44444	3.88889	9.16667	8
5	5.66667	4	8.83333	7
4.55556	5.77778	4.33333	8.83333	5.66667
4.55556	6.55556	4.44444	8.16667	4.33333
4.66667	7	5.11111	6.5	4.66667
4.44444	6.88889	5.44444	5.5	4
4.88889	6.33333	5.88889	5.16667	3.66667
4.66667	6.66667	6.77778	4.83333	3.66667
5.44444	6.22222	7.22222	5.5	3.66667
5.44444	6.44444	7.33333	6.16667	3.66667
5.66667	6.88889	7.33333	6.5	3.66667
5.44444	7.55556	7.44444	6.5	3.33333
6.44444	7.22222	6.22222	6.66667	3.33333
5.88889	7.44444	6.11111	6.33333	3.33333
6.66667	7	5.88889	7	3
6.77778	6.88889	5.88889	8	3
7.22222	6.66667	5.77778	8	3
7	6.77778	5.66667	7.5	3
7.77778	7	5.55556	7.66667	3
7.55556	7.55556	5.77778	6.5	3.33333
7.77778	8.33333	5.77778	4.83333	3.33333
7.55556	8.22222	6.11111	4.83333	3.66667
7.55556	9	6	5	4
7.66667	8.55556	6	4	4.33333
7.66667	8.33333	6.11111	3.83333	4.66667
7.11111	7.22222	5.88889	4.83333	5
7	7.22222	6	5.5	5.33333
6.55556	7.11111	7.44444	4.66667	5.66667
5.88889	7.88889	7.66667	4.66667	6
6.11111	7.44444	7.22222	4.5	5.66667
6	7.22222	7.33333	3.83333	6.33333
5.44444	7.77778	7.66667	2.5	5.66667
5.22222	6.88889	7	3.83333	5.66667
4.77778	6.88889	6.88889	3.83333	5
4.55556	7.33333	7.55556	3.83333	5.33333
4.66667	8.44444	7.77778	3.66667	3.66667
4.33333	7.77778	7.22222	4.66667	4
4.55556	8.44444	6.77778	4.66667	3.66667
5	7.66667	6.55556	5	3
4.44444	6.77778	6	5.5	2.33333
4.88889	6.44444	5.66667	5.66667	3
5.33333	6.44444	5.66667	5.33333	2.33333
4.66667	6.66667	5.77778	4.66667	2.33333
4.33333	6.33333	6.33333	5.16667	3
4.66667	7.22222	6.55556	5	3.33333
3.77778	7.44444	6.88889	4.83333	3.33333
3.33333	8	6.77778	5	4.66667
4	7	7.22222	4.83333	5.33333
4.33333	6.55556	6.55556	5	6
4.44444	5.33333	6.88889	5.16667	6.66667
4.44444	4.55556	7.22222	5.66667	6.66667
4.77778	4.44444	7.44444	5.66667	5.66667
5	4.88889	6.77778	5.5	5.33333
4.66667	5.88889	7	5.83333	5.33333
4.77778	7	7.33333	5.83333	6
5.22222	7	6.66667	5.16667	6.66667
5	6.66667	6.22222	4.83333	7.33333
4.55556	6.55556	6.66667	4.83333	6.66667
4.22222	6.44444	7.22222	4.5	6
3.77778	6.11111	6.44444	4.16667	5.33333
3.66667	6.77778	7	4.83333	5.33333
4.44444	7.77778	7.77778	5	5.33333
5.33333	7.55556	8.22222	5.33333	5.66667
5.77778	7.22222	8	5.5	5.66667
6.44444	7.55556	8	6	5
7.11111	7.66667	8	6.16667	5.66667
7.55556	6.77778	7.88889	6.16667	5
7	7.33333	7.66667	6.33333	4.66667
6.88889	7.55556	8.11111	5.5	4.66667
6	7.44444	8.33333	5.83333	4.66667
5	6.77778	7.66667	6.5	3.66667
3.77778	6.77778	7.22222	7.33333	3.66667
3.77778	6.22222	5.88889	7.5	4
3.66667	6.11111	5.33333	8	4.66667
3.33333	5.55556	5.22222	7.66667	4.66667
4	5.44444	5.77778	7.16667	4.66667
4.33333	4.88889	5.44444	6.66667	5.33333
4.33333	4.88889	6.33333	7.5	7
4.11111	4.66667	6.33333	7.5	6.66667
4.33333	4.88889	6	8.66667	7.33333
4.77778	4.77778	5.44444	8.66667	7
5.11111	4.88889	6	8.66667	7.33333
5.44444	4.88889	5.33333	7.66667	5
6.11111	5.33333	5.44444	7	5.33333
6.33333	5.44444	5.22222	5.83333	4.33333
5.66667	5.33333	5.55556	5.33333	3.66667
5.66667	5.77778	5.22222	4.5	2.66667
5.77778	5.55556	5.44444	3.5	3
5.77778	5.44444	5.44444	3.66667	3.66667
5.77778	5.55556	5.22222	3.16667	4.66667
6.11111	5.77778	4.66667	2.5	4.66667
5.66667	5.55556	4.11111	2.66667	4.33333
5	5.44444	3.66667	3	3.66667
4.33333	5.44444	3	3.16667	1.66667
4.77778	5.66667	3.55556	2.5	2.66667
4.11111	5.55556	3.55556	2.33333	4.66667
3.66667	5.66667	3.88889	2.16667	5
3.55556	5.55556	4.77778	2.33333	5
3.66667	5	5.33333	2.16667	6.33333
3	4.44444	4.88889	3	4.33333
3.22222	4.88889	4.88889	4.33333	3
3.66667	4.66667	4.55556	5.66667	2.66667
4.77778	4.66667	3.55556	5.83333	4
5	5	2.44444	5.83333	3.66667
5.33333	5.11111	3.11111	5.83333	3.66667
5.55556	4.66667	3.55556	4.66667	3.66667
6.11111	5	3.88889	3.5	5
5.33333	5.55556	4.33333	3.16667	3.66667
4.77778	5.44444	5	2.66667	2.66667
4.22222	5.44444	4.33333	2.16667	2.33333
4.11111	6.88889	4.55556	2.83333	1.66667
3.33333	7.22222	4.22222	3	0
2.77778	7.33333	4.11111	3	0
3.88889	7.77778	3.77778	3	1.66667
4.44444	7.66667	4.22222	3.5	2
4.55556	6.88889	3.77778	3.66667	4
4.33333	6.66667	4.44444	3.33333	4.66667
5.11111	6.55556	4.33333	3.5	4.66667
5.11111	6.66667	4.55556	4	4.33333
5.55556	7.22222	4	3.83333	4
5.55556	6.66667	3.88889	3.33333	2.66667
6.44444	5.88889	3.55556	3.83333	2
6	6.55556	3.55556	4	2
5.77778	6.55556	3.66667	4.16667	2.66667
5	6.55556	4	4	5.33333
4.88889	6.44444	3.88889	4.16667	4.66667
4.55556	7.55556	4.55556	3.66667	5.33333
4.44444	7.55556	4.44444	3.66667	5.33333
4.44444	8.33333	4.44444	3.16667	3.33333
4.44444	8	4.55556	3.5	1.66667
4.44444	7.66667	4.77778	3.5	2.66667
4.33333	6.77778	3.55556	3.66667	2.33333
4.22222	5.88889	3.55556	3.16667	2.33333
3.55556	4.22222	3.77778	3.5	2.66667
3.55556	4.11111	3.44444	3.5	2.33333
3.22222	4.88889	3.77778	3.33333	2.66667
2.66667	5.55556	3.66667	3.16667	2.66667
2.88889	5.66667	3.77778	3.5	4
3.11111	5.88889	3.33333	2.83333	4.33333
3	5.88889	2.88889	2.16667	5
2.88889	5.55556	1.88889	1.66667	3.66667
3.22222	4.66667	1.77778	2	3.33333
3.33333	4.22222	1.88889	2	2.33333
3.44444	4.55556	1.55556	2.33333	3.33333
3.44444	3.77778	2	2.5	2.33333
4	2.88889	3.22222	3.66667	3.33333
4.33333	2.88889	3.55556	4.33333	4.33333
3.77778	2.77778	3.55556	4.83333	4.66667
3.55556	1.77778	3.55556	5.83333	3.66667
4.11111	2	3.88889	6	3.33333
3.44444	2.44444	3	4.83333	2.33333
2.88889	2.33333	2.66667	4	1.33333
2.88889	2.55556	2.22222	3.5	0.666667
2.33333	3.66667	2.33333	3.33333	0
1.66667	4.11111	1.66667	2.83333	0
1.88889	4	2.11111	3.33333	0.333333
1.55556	4.44444	2.22222	3.66667	0.666667
1.55556	5.11111	2.33333	5.5	1.33333
1.88889	4.77778	2.22222	5.33333	1.66667
1.88889	4.44444	2.88889	6	2.66667
1.77778	4.55556	2.33333	6.16667	2.33333
1.77778	4	2.66667	5.66667	3.33333
2	3	2.55556	3.83333	2.66667
1.66667	2.55556	3.11111	4.16667	3
1.55556	3.33333	2.66667	4.5	2
1.33333	3.11111	2.77778	3.83333	2
2	3.44444	2.88889	4.5	1.33333
2.11111	3.55556	3.11111	4.16667	2.33333
2.55556	3.66667	2.66667	3	2.33333
3.22222	3	2.55556	2.5	2.66667
3.22222	3.22222	2.66667	2.83333	2.66667
2.44444	2.66667	2.33333	2.5	3.33333
1.88889	2.33333	2.44444	3	3.66667
1.77778	2.33333	2.55556	3.5	4
1.11111	2.11111	2.55556	3.33333	3.66667
0.777778	1.88889	2.66667	3.83333	3.66667
1	2.22222	2.88889	4	2.33333
1.11111	2.44444	2.66667	4.16667	1
1.11111	2.44444	2.55556	4.16667	2
1	2.44444	2.55556	4.16667	2
1.33333	3.11111	2.22222	4	3.33333
1.66667	3.11111	1.88889	3	3.33333
1.55556	3.44444	1.88889	2.66667	3.66667
1.44444	4.11111	2.11111	2	2
1.88889	5.22222	2.44444	2.5	2
1.66667	4.88889	2.44444	2.33333	1
1.44444	5.22222	2.55556	2.83333	1
1.77778	5.77778	2.88889	3.16667	0.666667
1.55556	5.66667	2.66667	3.33333	0.333333
1.44444	5.11111	2.66667	2.66667	0.666667
1.66667	5.77778	3.22222	2.66667	0.666667
1.77778	5.22222	3.55556	3.33333	1.33333
1.55556	5.55556	3.77778	4.16667	2.66667
1.77778	5.88889	3.88889	4.66667	5.33333
2.44444	6	3.44444	6.16667	7
2.44444	5.77778	3.44444	6.16667	7
2.66667	6.11111	3.66667	5.66667	8
2.88889	5.55556	4.11111	4.33333	8
2.88889	5.33333	4.77778	3.83333	6.66667
2.22222	5.33333	5.22222	3.33333	5.33333
2.33333	4.77778	4.88889	3	5
2	5.11111	4.33333	3.16667	4.66667
1.88889	4.66667	3.22222	3.66667	3.33333
1.88889	4.22222	2.77778	4.5	3.33333
2.44444	4	2.22222	4	4
2.55556	4.11111	2.44444	4.5	5.33333
2.88889	4.11111	2.66667	4.16667	6.33333
3.88889	4.66667	3.44444	3.66667	7.66667
4.11111	4.55556	3.66667	2.83333	8.33333
3.55556	4.55556	4.88889	3.5	8.33333
3.66667	4.22222	5.22222	3.66667	8.33333
3.66667	4.77778	6	3.5	7.33333
2.66667	5.33333	6.44444	3.5	7.33333
2.22222	5.77778	7.11111	4	7.33333
2.22222	6	7.11111	3.33333	8.66667
2.11111	6.33333	6.55556	3.66667	9.33333
2.33333	6.22222	6.22222	3.5	10
2.66667	5.44444	5.33333	3.66667	10
3	5.88889	4.33333	3.33333	9.33333
3.22222	5.66667	3.55556	3.16667	8.66667
3.22222	6	4	2.66667	8
2.88889	5.33333	4.33333	3.16667	7.66667
2.77778	5.44444	4.44444	4.33333	7.66667
3.22222	5	4.44444	4	7.33333
3.66667	5.44444	4.88889	4.66667	6
3.66667	5.77778	4.44444	5.16667	4.66667
3.77778	6.11111	3.66667	5.33333	3.66667
3.77778	5.66667	3.66667	5.66667	2.33333
3	5.66667	4.11111	7	1.33333
3	5.55556	3.66667	6.33333	1.33333
3.33333	4.88889	4.55556	6.16667	1.33333
3.55556	4.88889	4.66667	6.33333	0.666667
3.11111	5.11111	5.33333	5.33333	0.666667
3.77778	4.88889	4.77778	5.33333	0.666667
3.33333	5	5	5.83333	0
2.88889	5	4.44444	5	0.666667
2.33333	4.44444	4.33333	5.33333	0.666667
2.55556	4.33333	4.22222	4.83333	0.666667
2.22222	4.55556	4.55556	4.33333	1
2.22222	4	4.55556	3.83333	1.33333
2	4.22222	4.55556	4.33333	1.33333
2.22222	4.22222	4.66667	3.33333	3.33333
2.33333	4.66667	3.88889	3	3.66667
2.55556	4.66667	4.33333	2.5	5.33333
2.11111	4.88889	4.55556	2.33333	5
2.66667	4.33333	4.88889	2.16667	4.33333
2.22222	4.55556	5.66667	2.83333	2.33333
2.11111	4.22222	6.66667	3.33333	3
1.88889	4.11111	6.11111	3.16667	1
2.44444	3.55556	5.77778	4	2.33333
1.88889	3.44444	5.44444	4	3
2.33333	3.55556	4.66667	3.66667	3.66667
2.22222	3.77778	4	4.33333	5.33333
2	3.88889	4.22222	4.16667	5.33333
1.33333	3.66667	4.33333	3.16667	4.33333
1.22222	3.88889	4.22222	2.66667	4
0.666667	3.88889	4.66667	3	4.66667
0.666667	3.44444	4.55556	2.16667	2.66667
0.777778	3.55556	4.33333	2.83333	2.66667
1.33333	4.44444	4	3.33333	3
1.44444	4.88889	3.88889	4	3
1.66667	5.11111	3.33333	3.16667	1.66667
2.33333	5.44444	3.44444	2.83333	1
2.88889	5	3.33333	2.83333	1
2.55556	4	3.55556	2.83333	0.333333
2.44444	3.55556	3.77778	2.5	1.33333
2.44444	3.22222	3.44444	2.66667	2.66667
2.22222	2.44444	3.22222	3	3
1.55556	2.33333	3.11111	2.66667	3
1.33333	2.66667	3.44444	2.16667	3.66667
1.55556	3.22222	3.33333	2.16667	2.33333
1.33333	3	3.55556	2.66667	1
0.666667	3.88889	3.66667	2.66667	1.66667
1.55556	3.66667	3.77778	2.16667	1.66667
1.66667	3.44444	3.55556	2.33333	1.66667
1.55556	3.33333	3.44444	2.33333	2
2.33333	3.11111	3.88889	2	2
3	2.55556	4	2	1.33333
2.33333	2.44444	4.11111	2.5	2
2.22222	2.22222	3.88889	2.66667	2
2.22222	2.11111	3.88889	2.83333	2
1.44444	2	3.77778	3.33333	2.33333
0.888889	1.77778	3.55556	3.5	2.66667
0.444444	1.55556	3.88889	3	2.66667
0.333333	2	4.88889	3.16667	2.33333
0.777778	1.55556	5.33333	2.66667	2
0.888889	2.11111	5.88889	2	1.66667
0.777778	2.55556	6.44444	1.66667	1.66667
0.888889	2.77778	6.44444	1.83333	1
0.888889	2.77778	5.66667	1.16667	0.666667
0.333333	3	5.44444	1.5	0.666667
0.222222	3.11111	5.55556	1.33333	0.666667
0.333333	4.11111	5.55556	1.33333	0
0.555556	4.22222	5.66667	1.33333	0.666667
1.33333	3.88889	6.22222	1.5	3.33333
1.22222	4.33333	6.11111	1.16667	3.33333
1.22222	3.55556	5.11111	1	3.66667
1.66667	2.44444	5	0.833333	3.66667
1.55556	2.66667	5.22222	1.16667	3
0.777778	2.55556	5.33333	1	0.333333
0.777778	1.88889	6	1.16667	0.333333
1.44444	2.33333	7	1.5	0
1	2.22222	6.88889	1.66667	0
1.22222	2.33333	6.77778	1.33333	0
1.22222	3	6.44444	1.33333	1
1.66667	3.11111	6.11111	1.33333	1.33333
1.66667	3.44444	5.44444	2.33333	1.33333
1.55556	3.88889	5.77778	2	1.66667
1.11111	3.33333	5.66667	2.33333	3
1.11111	2.66667	5.88889	2.16667	2
1.11111	2.66667	6.44444	2	2
0.444444	2	6.44444	1	2.33333
0.777778	1.66667	5.66667	1.33333	2
0.888889	2.22222	5	1.5	1.33333
0.888889	2.55556	4.55556	1.83333	2
0.555556	2.66667	3.88889	2	1.66667
1.11111	3.11111	4	2	1.66667
1.11111	2.77778	4.66667	2.16667	2.33333
2	2.66667	5.11111	2	2.33333
2.44444	2.55556	4.88889	1.83333	2.33333
2.88889	2.77778	4.33333	1.83333	2.33333
2.55556	2.55556	4	1.66667	2
2.55556	2.77778	3.77778	2.16667	3
1.88889	2.66667	3.44444	1.66667	3
1.66667	3.22222	3.44444	1.5	2.66667
1.22222	3.33333	3.77778	2.5	2.66667
1.44444	3.11111	4	2.83333	3.33333
1.88889	4.22222	3.77778	2	2
2	3.88889	3.77778	2.83333	1.66667
1.88889	3.11111	4	3.16667	2
1.77778	2.66667	3.88889	2.5	2.33333
1.55556	2.88889	3.88889	3	1.66667
1	1.55556	4.55556	3.33333	1.33333
0.666667	2.11111	4.66667	2.5	1
1.33333	2.44444	4.55556	2.33333	0.666667
2.22222	2.11111	5.11111	1.66667	0.333333
2	2	4.88889	0.833333	1.66667
2.44444	2.77778	4.33333	0.833333	2.33333
3	2.44444	4.33333	1.16667	2.33333
2.66667	2.33333	4.22222	1.5	2.33333
1.88889	2.33333	3.44444	1.83333	2.33333
2.66667	2.44444	3.88889	2.16667	1
2.77778	1.55556	3.77778	2.83333	0.666667
2.11111	1.66667	3.88889	3	1
1.66667	1.66667	4.11111	3	0.666667
1.77778	1.88889	4.44444	2.83333	0.666667
1	2	4	2.83333	1.33333
0.666667	2.11111	4	2.83333	1.66667
1	2.22222	3.77778	2.5	1.66667
1.11111	2.77778	3.55556	2.66667	1.66667
0.888889	2.33333	3.33333	2.83333	1.66667
0.888889	2.11111	3.22222	2.83333	1
0.444444	2.33333	3.11111	2.5	0.333333
0.111111	1.77778	3.55556	2.66667	0
0.333333	1.55556	3.44444	2.16667	0.666667
0.555556	1.55556	3.33333	2.16667	2.33333
1	1.22222	3.44444	2	2.33333
1.11111	0.777778	3.33333	2.5	2.33333
1.77778	1	2.55556	2.5	3
2.66667	0.333333	2.55556	2.83333	3.33333
3	0.555556	2.44444	2.83333	1.66667
2.66667	1	2.22222	3.16667	2.33333
2.55556	1.44444	2.55556	2.66667	2.33333
1.88889	1.55556	2.77778	2.33333	1.66667
0.888889	2	2.77778	1.83333	0.666667
0.444444	2.11111	3.44444	1.83333	0.666667
0.444444	2.11111	3.44444	1.5	0
0.888889	2.11111	3	0.666667	0
1.44444	2	3.33333	0.666667	0
1.22222	1.88889	3.11111	0.833333	0
1.55556	1.88889	2.33333	1	0.333333
1.55556	2.33333	2.11111	1.66667	0.333333
1.11111	2.22222	2	2.83333	0.333333
0.555556	2.66667	1.44444	3.33333	0.333333
0.888889	2.88889	2.22222	3.66667	1.66667
0.888889	2.66667	2.77778	3.66667	1.33333
0.777778	2	3.22222	3.16667	1.33333
1	1.66667	3.33333	2.33333	1.66667
1.44444	1.11111	3.88889	2.5	2
1.22222	0.888889	2.88889	2.33333	0.666667
0.777778	0.888889	2.44444	2.83333	0.666667
0.777778	1	2.22222	2.66667	2
1	1	2.66667	2.5	1.66667
0.777778	0.777778	2.44444	2.33333	1.33333
0.888889	0.555556	2.55556	2.16667	1.33333
1	1.11111	2.44444	1.5	1.33333
1.33333	1.11111	2.22222	1.5	0
1	1.33333	2	1.33333	0
1.22222	1.33333	2	1.66667	0
1.22222	1.44444	1.88889	1.5	0
1.44444	0.777778	2.44444	1.5	0.666667
1.22222	1.11111	2.88889	1.33333	0.666667
1.22222	1.33333	3.55556	1.33333	0.666667
1.11111	1.33333	3.66667	1.66667	0.666667
1	1.33333	4.33333	2.16667	0.666667
0.888889	1.33333	4	2.16667	0
1.11111	1.55556	3.66667	2.16667	0
1	1.11111	3.66667	2.83333	0
1.66667	1.44444	3.55556	1.83333	0
1.77778	1.44444	3.77778	1.66667	0
2.11111	1.44444	3.77778	1.5	0.333333
2.33333	0.777778	4.33333	1.66667	0.333333
2.33333	0.777778	3.55556	2	0.333333
1.66667	1.22222	3.44444	3.16667	1
1.88889	2	2.77778	3.66667	1
1.44444	2.33333	2.55556	4.16667	0.666667
1.11111	2.66667	2	4.5	0.666667
1.11111	4	2.11111	4	0.666667
1.66667	3.88889	2	3.5	0.333333
1.77778	3	1.77778	3.83333	0.333333
1.88889	3.22222	1.77778	3.5	0.333333
1.77778	2.66667	1.77778	3.16667	0.666667
2	1.55556	2	2.83333	0.666667
1.22222	0.888889	2.44444	2.16667	0.333333
1.22222	1.33333	3	1.5	1
1.77778	1.22222	3.66667	1.5	1
2.44444	1.77778	4.77778	1.33333	0.666667
2.33333	1.55556	4.55556	2	0.666667
2.44444	1.66667	4.22222	2.5	0.666667
2.11111	1.33333	3.88889	2.33333	0
1.66667	1.44444	3.55556	2.33333	0
1.44444	1.66667	2.55556	3.5	0
1.66667	2.11111	2.55556	3.5	0
1.66667	2	2.66667	3.5	0
1.88889	2.11111	2.77778	3.5	0
1.77778	2.55556	2.66667	3.5	0
1.44444	2	2.44444	3.66667	0
1.22222	2.88889	2.66667	3.5	0.666667
1.55556	3.33333	2.22222	3.83333	1.33333
1.33333	3.44444	2.22222	3.83333	2
1.11111	3.55556	2	3.83333	2.66667
1.33333	3.33333	2.11111	3.66667	3
1.88889	2.11111	1.88889	3.16667	3
1.55556	1.88889	2	3.33333	3
1.44444	2	2.22222	3.33333	3
1.77778	1.33333	2.66667	3.5	3.33333
1.33333	1.66667	3	3.16667	4
1.33333	1.88889	2.66667	3.33333	5.66667
1.77778	2.66667	2.66667	2.5	6
2.11111	2.55556	2.88889	2.5	6.33333
2.33333	3.22222	3	2.33333	6
2.44444	3.88889	3.11111	1.5	5.33333
1.88889	4	3.22222	1.66667	4.33333
1.66667	3.77778	3.88889	1.5	4.33333
1.66667	4.44444	3.33333	1.5	3.66667
1.22222	4.33333	3	1.5	3.33333
1.22222	4.11111	2.77778	1.66667	3
1.33333	4.44444	3.11111	1.66667	2.33333
1	4.66667	2.77778	2.33333	3.33333
1	3.77778	3	2.5	3.66667
1	3.33333	3.33333	2.66667	3.33333
1	3.44444	3	2.66667	3.33333
1.11111	3.66667	2.77778	2.5	3
1.77778	3.22222	3.11111	2.16667	1.66667
1.44444	3.55556	2.55556	2	1
1.55556	3.22222	1.88889	1.33333	1.66667
1.66667	2.88889	2.55556	1.5	1.66667
1.44444	2.44444	2.44444	2.16667	3.33333
1.33333	2.33333	2.11111	1.83333	3
1.33333	2.22222	2.11111	2.16667	3.33333
1.22222	2.33333	2.44444	2.33333	4
1.55556	2.33333	2.22222	2.16667	4
2.11111	2.55556	2.55556	2.33333	2.66667
1.55556	2.33333	3	2.83333	4
1.66667	2.88889	3.11111	2.83333	5
2	2.66667	3	2.83333	3.66667
1.77778	2.33333	2.77778	3	5.66667
1.33333	1.77778	2.88889	2.83333	6.33333
1.77778	2.11111	2.11111	2.83333	6
1.88889	1.66667	2.44444	3	5.33333
1.77778	2	2.77778	2.66667	5.33333
1.77778	2	2.77778	3.5	3.33333
1.66667	1.88889	2.66667	3.33333	4
1.33333	2.11111	2.88889	3.66667	3.33333
1.22222	1.55556	3	3.16667	4.33333
1.11111	1.22222	3.33333	4.16667	4.66667
1.22222	1.22222	3.44444	3.33333	5.33333
1.33333	1.44444	3.77778	3	3.33333
1.55556	1.11111	4	3.16667	3.66667
2	1.11111	4.11111	3.33333	2.33333
2.11111	1	3.66667	3.5	2
2.44444	1.22222	4.11111	3.83333	4
3	1.11111	3.88889	3.66667	4.66667
3.33333	1.11111	3.55556	3.16667	4.66667
3	1.22222	3.55556	2.83333	6.33333
2.88889	1.44444	3.77778	1.83333	8.66667
2.66667	1.11111	3.66667	1.5	7.66667
2.22222	0.888889	3.66667	1.5	7.66667
1.55556	0.666667	4.33333	1.33333	7.66667
1.55556	1.66667	4.33333	1.33333	5.66667
1.66667	1.66667	4.66667	1.5	4.33333
1.44444	1.88889	4.11111	1.66667	4
1.22222	2.11111	3.44444	1.66667	5.33333
1.44444	2	2.44444	2	6
1.88889	1.33333	1.88889	2.66667	6.66667
2	1.33333	1.11111	3	7
1.88889	1.11111	2	2.83333	7.33333
2.22222	1.22222	2.88889	3	7
2.22222	1.33333	4	2.66667	7
1.55556	1.11111	4.55556	1.83333	7.66667
1.44444	1.11111	5.22222	2.16667	8.33333
1.66667	1.11111	4.77778	2.5	8.66667
1.55556	1.11111	5	3.16667	8.66667
1.66667	1.33333	5	2.83333	8.66667
2.77778	1.66667	5	3.16667	9
2.88889	2	4.66667	3	8
2.77778	2	4.55556	3.16667	7
2.77778	1.77778	4.44444	3.66667	5.33333
2.66667	1.77778	3.44444	3.66667	4
3	1.33333	3.22222	4	4
3.11111	1.33333	3.77778	4.16667	4
3.22222	1.66667	4.33333	4.33333	4
3.22222	1.88889	4.55556	3.33333	4.33333
3.66667	1.55556	5.11111	3.5	5.33333
2.77778	1.44444	5.33333	3.33333	5.33333
3.11111	1.11111	5.11111	2.5	6.33333
2.88889	0.888889	4.55556	2.66667	7.33333
2.66667	0.888889	4.55556	2.33333	9
2.55556	1	4.66667	2	9
2.33333	1.44444	4.66667	1.83333	10
1.66667	1.44444	4.44444	2.83333	10.6667
1.66667	1.33333	4.22222	1.83333	10.3333
2	1	3	2.5	9.33333
1.55556	0.777778	3	3.5	10.6667
1.44444	0.666667	3	3.66667	9.33333
1.55556	0.444444	2.33333	2.5	8
1.66667	0.333333	2.11111	2.66667	8.33333
1.77778	0.888889	2.77778	2.16667	8.66667
1.77778	0.888889	2.22222	1.66667	6.33333
1.77778	0.555556	1.66667	1.66667	6
1.88889	1.33333	2.33333	1.83333	5.33333
1.66667	1.77778	2.77778	1.66667	4
1.22222	1.44444	3.44444	2	3.33333
1.55556	1.77778	4	1.83333	3.66667
1.33333	2.44444	4.11111	1.66667	3.33333
1	1.66667	4	1.83333	3.33333
1.33333	1.55556	3.66667	2	3.33333
1.88889	1.77778	2.55556	2.5	4
1.88889	2	2.55556	2.66667	4.33333
2.44444	1.66667	3	3.16667	3.66667
2.55556	1.88889	3.55556	3.5	4.33333
2.22222	2	3.88889	3.5	3.66667
1.66667	2	3.66667	2.83333	2.33333
1.33333	2.44444	3	2.83333	1.33333
0.888889	2.44444	2.44444	2.33333	1.66667
0.777778	2.22222	2	2.16667	0.666667
0.777778	2	2	2.5	0.666667
0.888889	2.11111	2.66667	2.5	2.33333
0.888889	1.55556	3	2.33333	2.33333
1	1.33333	2.88889	2.5	3.66667
1	2	2.66667	2.5	3.33333
1.33333	2	2.66667	2.33333	3.33333
1.22222	1.77778	2.22222	3	2
1.22222	2.11111	2.33333	3.5	2
1	2.44444	3.11111	3.16667	0.333333
1.33333	2.11111	2.77778	3.33333	0.666667
1	2.11111	2.44444	3.16667	1.33333
1.55556	2.44444	2.77778	3	1.66667
1.44444	2.33333	2.55556	2.5	2.33333
1.55556	2	2.11111	3.16667	3
1.33333	2.22222	2.88889	3	2.66667
2	3.11111	2.88889	3.16667	3.33333
1.55556	3.11111	2.88889	3	3.33333
1.77778	3	2.77778	2.83333	3
2.11111	3.66667	2.88889	2.16667	3
2	3.66667	2.22222	1.83333	3
1.44444	3.44444	2.22222	1.66667	1.66667
1.33333	3.44444	2.33333	1	1.66667
1.11111	3.33333	2.55556	1	1.66667
1	2.88889	2.44444	0.833333	1
1.22222	3.33333	2.66667	0.666667	1
1.11111	2.88889	2.88889	1.16667	1
1.22222	2.55556	2.66667	1.33333	0.333333
1.44444	2.44444	2.88889	1.83333	0
1.11111	3.22222	3	2.16667	1
1.33333	2.77778	2.88889	2.5	1.33333
1.33333	2.66667	2.55556	2.5	1.66667
1.22222	2.55556	2.33333	2.83333	3.66667
1.44444	2.66667	1.66667	2.33333	4.33333
1.44444	2.22222	1.55556	2.5	3.66667
1	2.33333	1.44444	2.83333	3.66667
1.11111	2.66667	1.66667	2.33333	3.66667
1.11111	2.77778	1.66667	2.16667	2
0.777778	2.77778	2	2.83333	3.33333
0.888889	2.33333	1.66667	2.5	3.33333
1	2.22222	1.66667	2.66667	3.33333
0.888889	2	1.44444	3.33333	4.66667
1.11111	2	1.33333	3.16667	4.66667
1.22222	1.77778	1.11111	3	3.66667
1.11111	1.88889	1.11111	3.16667	4
1.22222	2.22222	1.11111	2.5	4.33333
1.33333	2.22222	1	2.33333	5.33333
1.11111	2.88889	1.33333	2.33333	6.66667
0.888889	3.55556	1.22222	1.66667	7
1.22222	4.22222	1.22222	2.66667	6.33333
1.44444	4	1.22222	3.33333	7
1.66667	4.66667	1.22222	2.66667	6.33333
1.66667	5	1.22222	2.5	4.66667
1.66667	5.44444	2.11111	2.66667	4.33333
1.55556	5.55556	2.11111	1.5	4.33333
1.11111	6.77778	1.77778	0.666667	4.33333
0.777778	7.22222	1.66667	0.833333	2.33333
0.888889	7.33333	1.22222	1	3.66667
1.11111	7.11111	0.888889	1.33333	2.66667
0.888889	6.77778	1.11111	1.5	3
0.888889	5.55556	1.33333	1.66667	1.66667
0.888889	5.22222	2.11111	1.66667	3.33333
0.777778	4.77778	2.44444	1.33333	3.33333
1	4.33333	2	1	5.33333
1.22222	4.11111	1.88889	1	5.66667
1.22222	4.44444	1.88889	1.16667	5.66667
1.66667	3.66667	1.33333	1	4.33333
1.88889	3.33333	1	1.66667	3
1.44444	3.77778	1.77778	2.16667	1
1.44444	3.88889	2.11111	2.16667	0.666667
1.55556	3.66667	2.33333	2.5	1.33333
1.22222	3.22222	2.33333	3	1.66667
1.33333	3.55556	2.66667	2.83333	1.66667
1.77778	3.11111	2	3	2.33333
1.77778	2.66667	2	3.5	2.33333
2.11111	2	2.22222	3.16667	2
2.44444	2.11111	2.44444	3	3
2.22222	1.22222	3	2.83333	3.33333
2.11111	1.11111	3.44444	2.5	3
2.55556	1.22222	3.66667	1.83333	2.66667
2.11111	1.11111	3.88889	1.83333	3
2.55556	1.22222	4	1.83333	2
2.44444	2	4.11111	2.33333	1.66667
2.11111	1.44444	4.77778	2.33333	1.66667
1.88889	1.33333	4.66667	2.5	1.66667
2.44444	1.33333	4.66667	3.33333	1
1.66667	1.33333	5.11111	3	0.333333
2	0.555556	4.44444	3.5	0.666667
2.33333	0.666667	3.77778	3.16667	0.333333
2	0.444444	3.88889	3	1
1.44444	0.666667	3.66667	2	1.33333
1.33333	1.44444	3.44444	2	1.66667
1.22222	2.22222	3.55556	1	1.33333
1.11111	2.77778	3.55556	1	1.33333
1.55556	3.44444	3.22222	1.33333	1.33333
1.55556	3.66667	3.33333	2.33333	1
1.55556	3.22222	2.88889	2.16667	0.666667
1.55556	3.77778	2.66667	2.5	0.666667
1.33333	3.55556	2.55556	2.66667	2.66667
1	4.22222	2.55556	3.33333	2
1.66667	4.55556	2.22222	2.5	2
1.77778	4.88889	2.22222	3	2
2	4.33333	2	3.33333	3.33333
2.11111	4.88889	2	3.5	2
1.88889	4.44444	1.77778	3.16667	4.33333
1.33333	4.22222	1.55556	3	5
1.22222	4	1.33333	2.5	6.33333
0.777778	3.11111	1.33333	2	6
0.888889	2.77778	1.11111	2	6
1	2.88889	1.33333	1.66667	4.33333
1.44444	2.33333	1.77778	2	3.66667
1.55556	2.33333	1.88889	2.16667	3
2.55556	2.88889	2.11111	2.16667	2
2.33333	2.33333	1.77778	2.16667	1.66667
2.66667	2.11111	1.66667	2.33333	1.33333
2.44444	3	1.55556	2.16667	3
2.33333	2.88889	1.44444	2.16667	2.33333
1.44444	3	2	2	2.33333
1.77778	2.88889	2.22222	2.33333	2.66667
1.33333	2.22222	2.66667	2.33333	2.66667
1.33333	1.77778	2.66667	2.66667	1.66667
2.44444	1.22222	2.66667	2.66667	2
2.77778	0.888889	2.55556	3.33333	2
2.77778	1.11111	2.33333	2.66667	2
3.22222	2	1.88889	2.83333	2.33333
3.11111	2.11111	2.11111	3.5	3
2.66667	2.55556	2.33333	4	4
2.66667	3	1.55556	3.66667	4.66667
2.55556	2.88889	1.44444	3.66667	4.33333
2.33333	2.77778	1.33333	3.16667	4
2.55556	2.33333	0.666667	2.5	3
2.33333	3	1.11111	2	2.33333
2.22222	2.77778	1.22222	2	3.66667
3.22222	3.55556	1.66667	2.16667	4.33333
3.66667	2.88889	1.77778	2.83333	4.33333
3.77778	3.66667	1.88889	2.5	4.66667
4	3.33333	1.44444	2.66667	5
4.22222	3.22222	1.77778	2.5	3
3.33333	2.33333	2.44444	2.33333	2
3.22222	2.55556	2.44444	2	2
3.55556	2	2.55556	2	2
3.11111	1.66667	2.55556	1.83333	1.33333
2.88889	1.66667	2.55556	1.83333	1.33333
2.66667	2.11111	2.11111	2.16667	1.33333
2.77778	2.11111	2.22222	2.16667	2
2	1.88889	2.55556	2	2.66667
2.22222	2	3.22222	2.33333	2.33333
1.88889	3.44444	3.44444	2.16667	3.66667
1.77778	3.11111	3.44444	2	5.66667
1.22222	2.66667	3.66667	1.66667	4.66667
1.22222	2.88889	3.44444	1.66667	3.33333
1.44444	2.55556	3	1.5	3.33333
1.88889	1.11111	2.66667	1.33333	2.66667
2.22222	1.66667	2.44444	1.16667	1.33333
2.11111	2.11111	2.77778	1.66667	2
2.33333	2.33333	2.88889	1.66667	2
1.77778	2.44444	2.55556	1.66667	2
2	2.11111	2.55556	1.83333	1.33333
2.11111	1.66667	2.22222	2.16667	0.666667
2.44444	1.66667	1.66667	1.83333	1
2.66667	1.11111	1.55556	2.16667	2
2.66667	0.777778	1.55556	2.16667	2.66667
2.44444	1.11111	2.11111	2.16667	2.66667
2.55556	1	2.88889	1.66667	3.33333
2.66667	0.555556	3.11111	2.16667	2.66667
2.55556	0.666667	3.11111	2	2.33333
3.55556	1.33333	3.33333	2.33333	1.66667
3.33333	1.33333	2.77778	2.33333	2
3.22222	1.77778	2.11111	2.5	3.66667
3.22222	2.55556	1.77778	2.16667	6.66667
3	2.66667	1.55556	2.83333	9
2.66667	2.22222	1.33333	2.66667	10
3.22222	1.88889	1.33333	2.5	10.3333
3.55556	1.33333	1.44444	2.83333	8.66667
3.66667	1	1.55556	2.5	6.66667
4.55556	1.11111	1.66667	1.83333	4.33333
4	0.888889	2	1.83333	4
3.66667	1.22222	2	2.33333	4.66667
3.77778	1.22222	1.88889	2.83333	4.66667
3.55556	1.22222	2	3.5	4
3	1.33333	2.11111	3.66667	4
2.88889	1.44444	2.22222	3.5	4.33333
2.66667	1.55556	2.55556	3.33333	4
1.88889	1.88889	3	2.66667	4
1.77778	1.55556	3.11111	2.16667	4
1.22222	1.33333	3.44444	2.33333	4
1.55556	1.77778	3.22222	2.83333	3.66667
2.22222	2.44444	3.11111	2.66667	3.66667
2.33333	2.44444	2.77778	3	3.66667
2.66667	2.66667	2.55556	2.66667	3.66667
2.77778	2.55556	2.22222	3.16667	3.66667
2.33333	2.33333	2	2.5	3.66667
2.11111	1.55556	1.66667	2.5	3.33333
2	1.33333	1.88889	2.33333	3.33333
1.88889	1.55556	2	2.83333	3.33333
2	1.66667	1.77778	1.83333	4
2.22222	1.77778	2	2.66667	4
1.88889	1.88889	2.88889	3.16667	4
2.22222	2.11111	2.55556	2.83333	4
2	2.33333	2.22222	2.83333	4
2	2.22222	2.55556	2.83333	3.33333
2.55556	1.88889	2.44444	2.16667	4.66667
2.22222	1.88889	1.55556	2.33333	6
1.77778	2	1.55556	2.33333	6
2.22222	1.77778	1.55556	1.83333	7.33333
2.33333	2	1.44444	1.83333	7.33333
1.55556	2.22222	1.77778	1.66667	6
2	2	2.22222	0.833333	4.66667
2.11111	1.88889	2.22222	0.833333	4.66667
1.66667	1.77778	2.55556	1	3.66667
1.77778	1.66667	2.44444	1	3.66667
1.88889	1.44444	2	1.5	4
1.66667	1.44444	2.11111	2.33333	5.66667
2	1.88889	2.44444	3	5.33333
2.22222	1.88889	2.55556	2.66667	4.66667
1.77778	1.66667	2.77778	2.83333	4.33333
1.77778	1.77778	2.77778	3.16667	3.33333
2.33333	1.66667	2.44444	2.83333	1
2	0.888889	2.88889	2.16667	0.666667
2	0.888889	3	2.5	0.333333
2.44444	1.11111	2.77778	2.33333	0.333333
2.55556	1.22222	3.44444	1.5	0.666667
2.22222	1.11111	3.77778	1	0.666667
2.55556	1.55556	3.11111	1.66667	2.33333
2.33333	1.55556	2.66667	2.16667	2.33333
1.88889	1.33333	3	3.33333	2.33333
1.66667	1	2.88889	3.66667	3.66667
1.55556	1.33333	2.77778	4.33333	4
1.22222	1.33333	3.33333	3.66667	2.33333
0.888889	1.22222	3.44444	3.33333	2.33333
0.888889	1.33333	3.22222	2.16667	2
0.888889	1.44444	3.44444	2	2
0.444444	1.66667	3.11111	1.83333	2.33333
0.333333	1.33333	2.55556	2.5	2.33333
0.333333	1.55556	2.33333	2.66667	2.66667
0.777778	1.77778	2.11111	3	3.33333
0.666667	1.77778	1.33333	3	1.66667
0.666667	1.22222	1.33333	3.33333	1
1	1.33333	1.22222	3	2
1	0.888889	1.55556	2.66667	2.33333
0.444444	0.777778	1.77778	2.5	2
0.444444	0.888889	1.88889	2.33333	2
0.555556	0.888889	2	1.66667	2
0.333333	1.11111	2.44444	1.5	1.66667
0.777778	1.33333	2.33333	1.33333	1
1	1.44444	2.44444	1.16667	1
1.22222	1.33333	2.44444	1.33333	1
2.11111	1.88889	2.33333	1.16667	1.66667
2.11111	1.55556	2.66667	1.33333	1
1.88889	2.22222	2.55556	1.33333	2
2.11111	2.22222	2.44444	1.5	3
2.33333	2.22222	2.88889	1.5	4.33333
1.88889	1.66667	3	1.5	6
2.77778	1.66667	2.33333	1	8
2.88889	0.777778	2.33333	1	7.66667
2.88889	1	3	0.833333	7.66667
3.22222	1.11111	2.44444	0.833333	7.33333
2.77778	1.33333	2.33333	1	7
2.22222	1.33333	2.77778	1.33333	7
2.33333	1.55556	2.88889	1.66667	7
2	1.33333	2.88889	2.16667	7
1.55556	1.66667	3.33333	2.66667	7
1.88889	1.66667	3.33333	3	5.33333
1.77778	1.88889	3.33333	2.83333	3.66667
1.44444	1.77778	3.66667	2.83333	4
1.77778	2.33333	3.11111	2.66667	3.33333
1.55556	1.88889	2.66667	1.83333	2.66667
1.44444	1.66667	2.66667	1.83333	2.33333
1.22222	1.77778	2.55556	1.66667	3.33333
1.11111	1.66667	2.33333	1.66667	3
0.777778	1.11111	2.22222	1.33333	3
1	1.55556	2.44444	2	3.33333
0.666667	2	2.55556	1.66667	3.66667
0.666667	1.66667	2.55556	2.16667	3
1.44444	2.44444	2.22222	2.66667	3.33333
1.88889	2.66667	2.11111	3	2.66667
1.77778	2.33333	1.88889	3.16667	2
1.77778	2.66667	1.55556	3.66667	2.66667
1.55556	2.88889	1.66667	3.83333	2
0.777778	2.44444	1.66667	3.5	1
0.222222	2	1.44444	3.83333	1
0.333333	2.11111	1.55556	3.5	1
1.33333	1.66667	1.77778	3.33333	0.333333
1.77778	2.22222	1.44444	3	0.666667
2	2.11111	1.44444	3	0.666667
2.11111	2.88889	1.77778	2.66667	1
2.11111	3.22222	1.88889	2.16667	1
1.44444	3.55556	2	2.16667	2
1	3.11111	2	2	3
1.22222	3.22222	2.33333	1.83333	4.33333
1.11111	3.11111	2.33333	1.83333	5.33333
0.777778	2.66667	2.33333	2.66667	6.66667
1.44444	2	2.11111	2.33333	7
1.44444	1.77778	1.77778	2.83333	7
1.22222	2	1.66667	2.83333	7
1.66667	1.33333	1.33333	3.16667	7.66667
1.77778	1.44444	1.33333	2.83333	7
0.777778	2.44444	1.22222	3.5	6
0.777778	2.33333	1.33333	3.33333	5.66667
1	1.88889	1.44444	3.5	6.33333
0.888889	2.11111	1.66667	3.33333	5.33333
0.777778	2.44444	1.77778	3.66667	5.33333
0.777778	1.66667	2.22222	3.33333	6.33333
1.11111	1.88889	2.44444	3.16667	6
1.55556	2.22222	2	3.16667	4.66667
1.66667	2	2.11111	2.83333	4.33333
2.22222	1.44444	1.88889	2.5	4.33333
2.66667	1.88889	1.88889	2.16667	3.33333
2.33333	1.66667	2.22222	2.16667	3.33333
1.66667	1.44444	2.44444	1.5	3
1.44444	1.44444	2.66667	1.83333	2.66667
1	2	2.77778	2.33333	2.33333
0.555556	2.33333	3.33333	2.33333	2
0.666667	3	3.55556	2.5	2
1.11111	2.77778	3.77778	3.5	2
1.55556	3.11111	3.55556	3.33333	2
1.55556	2.88889	3.33333	2.83333	2.66667
1.77778	1.88889	2.77778	3.16667	2.66667
1.66667	1.55556	2.22222	3	2.33333
1.55556	2.22222	2.11111	2.66667	3.66667
0.888889	2.11111	2	2.66667	3.66667
0.777778	2.22222	2	2.5	3.33333
1.22222	2.33333	1.55556	2.33333	3.33333
1.66667	2	1.33333	2.66667	3.33333
1.55556	1.55556	1.22222	2.33333	2
1.55556	1.44444	1.11111	2.5	3.33333
2	1	1.11111	3	3.66667
1.77778	1.33333	1.77778	3	4
1.55556	1.77778	2	2.66667	4.33333
1.11111	2.11111	2	3	4.33333
1.55556	2.33333	2.22222	2.83333	3
1.66667	3.22222	2.22222	2.16667	2.66667
1.66667	3.22222	1.77778	2	2.66667
1.88889	3.33333	1.66667	2.16667	4
2.66667	3.22222	1.55556	2.83333	5.66667
2.66667	3	2	3.16667	7.33333
2.55556	2.44444	2.22222	3.33333	8.66667
2.77778	2.22222	2.66667	3.16667	10.6667
3.66667	1.88889	2.77778	2.83333	10.6667
3.33333	1.77778	3	2	11.3333
3.11111	2	2.33333	1.5	12
3.11111	2.11111	2	1.5	12.6667
3.22222	2.22222	1.55556	1.83333	11.3333
2.33333	2.44444	1.33333	2	10.6667
2.33333	2.22222	1.11111	1.83333	9.33333
2.55556	2.55556	1	2	8
2.66667	2.33333	1.11111	2.16667	6
2.11111	2.11111	1.55556	1.83333	6
2.11111	2	1.55556	2.16667	6
2.44444	1.88889	1.88889	2.83333	5.33333
2.44444	2.22222	2.66667	2.66667	5
2.22222	2.55556	2.77778	2.66667	5.33333
2.22222	3	2.55556	3.16667	5.66667
2.11111	2.88889	2.55556	3.66667	5.66667
1.33333	3	2.22222	3.33333	6.33333
1.11111	2.22222	1.44444	3	6.66667
1	1.77778	2.44444	3.16667	6.33333
0.777778	1.77778	2.11111	2.66667	6.33333
0.666667	2.11111	2.22222	2.33333	5.66667
0.888889	2.55556	2.44444	1.83333	5
0.666667	2.88889	2.77778	2.16667	4
0.888889	2.88889	2.44444	1.5	3.66667
0.888889	2.88889	2.44444	1.66667	3.33333
1.66667	2.44444	2.55556	0.833333	3.33333
1.44444	2.33333	2.22222	1.16667	3.33333
2.22222	1.88889	2	1.33333	3.33333
2.22222	2.11111	1.55556	1.66667	3.66667
2.33333	2.11111	1.66667	2.5	2.66667
1.44444	2.11111	1.77778	2.5	2.33333
1.77778	2.22222	2.22222	2.66667	2
1	2.55556	2.33333	2.5	2
0.555556	2.66667	3	2.83333	2
0.444444	2.66667	3	1.83333	2.33333
0.444444	3.11111	2.66667	1.83333	2.66667
0.111111	3.44444	2.44444	1.33333	3.33333
0.666667	3.22222	2.55556	2.16667	3.66667
0.777778	3.55556	1.77778	1.5	5.33333
1.22222	3.66667	2.22222	1.66667	5.33333
1.11111	3.11111	2.44444	2.5	6
1.44444	2.77778	2.44444	3.16667	5.66667
1.11111	3	2.44444	2.66667	6
1	2.55556	2.22222	3	5
0.777778	1.88889	2	3.16667	5.66667
0.777778	2	1.77778	3.16667	6
0.444444	2.33333	1.77778	3	6
0.222222	1.88889	1.44444	2.83333	6.66667
0.666667	1.55556	2	3.33333	6
0.777778	2	2	3.66667	5.33333
1	2.33333	2.11111	3.16667	4.33333
1.44444	1.44444	2.55556	2.66667	5.66667
1.44444	1.44444	2.88889	2.5	5.33333
1.22222	1.88889	2.33333	2	6.33333
0.888889	1.88889	2.33333	1.33333	7
0.777778	1.88889	2.33333	1.66667	8
0.333333	2.33333	1.88889	2	8.66667
0.333333	2.55556	2	2.5	8.33333
0.333333	2.11111	2.22222	2.66667	6.66667
0.666667	2.55556	2.22222	3.16667	7.33333
0.555556	3.33333	2.33333	3	6.33333
0.888889	3.22222	2.55556	3.5	3.66667
1.11111	3.66667	2.22222	3.16667	2.66667
0.888889	4.44444	2.33333	3	3.66667
0.555556	4.22222	2.22222	2.5	1.66667
1	3.77778	2.33333	2.33333	1
0.666667	4.11111	2.33333	2.66667	1
0.444444	3.88889	3	2.66667	1.33333
0.555556	3.66667	3	3	1.33333
0.555556	3.22222	3.11111	3.5	2
0.111111	2.66667	3.22222	4.16667	2.66667
0.222222	2	3.22222	4.5	4
0.222222	2	2.44444	5.66667	4.33333
0.333333	2.33333	2.22222	6.5	4.66667
0.555556	2.55556	2.66667	6.83333	5.66667
0.555556	2.33333	2.55556	6.16667	5.66667
0.444444	2.33333	2.55556	4.83333	5
0.444444	2.55556	2.66667	3.5	5
0.222222	2.33333	2.55556	2.66667	4.33333
0.222222	2.77778	2.22222	2.66667	3.33333
0.444444	2.77778	1.77778	2.66667	3.66667
0.555556	3.22222	1.55556	2.83333	4.33333
0.666667	3.11111	1.77778	3.16667	4.33333
1.11111	3.11111	1.66667	3.16667	4.33333
1	2.77778	2	2.83333	4.66667
1.55556	3.66667	2.11111	2.66667	4.33333
1.77778	4	1.88889	2.33333	3.66667
1.77778	4	2	1.66667	3.66667
1.77778	4	2.55556	1.5	3.33333
2.22222	4.11111	2.11111	1	4.33333
1.77778	3.77778	2.55556	1.5	4.33333
1.88889	4	3.55556	1.83333	4
1.77778	3.77778	3.55556	2.5	3.66667
1.55556	3.66667	3.66667	2.5	3.66667
1.22222	4.33333	3.55556	2.66667	2
1.11111	4.66667	3.44444	3	2
0.666667	4.44444	2.88889	3	4.33333
0.666667	4.66667	2.77778	3	5
0.666667	4.77778	2.33333	2.83333	6
0.777778	4	2.33333	2.83333	7.33333
0.666667	3.44444	2.33333	2	8
0.777778	3.22222	2.11111	2	6.66667
0.777778	3.44444	2	1.66667	7
0.666667	3.44444	2.11111	1.66667	6.66667
0.333333	3.33333	1.88889	1.33333	6.33333
0.333333	3.33333	1.44444	2.16667	6.66667
0.222222	3	1.77778	2.33333	5.33333
0.444444	2.22222	1.55556	2.33333	4.66667
0.333333	1.66667	1.33333	2.16667	4.33333
0.444444	1.11111	1.33333	3.5	3.66667
0.666667	0.888889	1.22222	3.5	2.66667
0.666667	0.777778	1.44444	3.5	3.66667
1	1	1.88889	3.33333	4.33333
1.77778	1.77778	2	3.5	4.33333
1.66667	1.77778	2.11111	2.66667	4.33333
1.33333	1.66667	2.11111	2.5	4.33333
1.66667	1.44444	1.77778	2	4
1.22222	1.55556	1.22222	2.66667	3.33333
0.444444	1	1	3.16667	4
0.444444	1.22222	0.888889	4	4
0.444444	1.22222	1.22222	3.83333	4
0.111111	1.33333	1.88889	4.66667	4
0.222222	1.33333	2.11111	4	4.66667
0.222222	1.55556	3	3.83333	3.66667
0.333333	1.66667	3	2.83333	3.33333
0.777778	2.11111	3	2.66667	3
0.777778	2.55556	2.11111	2	3.33333
0.888889	2.33333	2.33333	2.5	2.33333
1.44444	1.88889	1.66667	2.16667	3.33333
1.44444	1.66667	1.66667	2.5	3.33333
1.44444	2.44444	1.44444	2.33333	3.66667
1.55556	2.55556	1.22222	2.83333	3.33333
1.22222	2.88889	0.888889	2.66667	3.66667
0.666667	3.77778	0.777778	2.5	3
0.555556	4.11111	0.888889	2.66667	3.33333
0.111111	3.11111	1.33333	3.33333	3.33333
0.111111	3.11111	1.44444	2.66667	3.33333
0.555556	3.11111	1.55556	2.66667	3.33333
0.555556	2.11111	1.55556	3.16667	3.33333
0.555556	2	1.44444	3.33333	3.33333
1	2	1.11111	3.16667	3.33333
0.888889	1.55556	1.44444	3.5	3.33333
0.444444	1.77778	1.33333	3.66667	4
0.444444	1.88889	1.22222	4	4.66667
0.555556	1.77778	1.11111	3.5	5.33333
0.111111	1.44444	1.33333	3	5.33333
0.222222	1.55556	1.33333	3.16667	5.33333
0.222222	0.888889	1.44444	3.16667	4.66667
0.222222	0.888889	1.66667	2.83333	4
0.555556	0.888889	1.88889	2.66667	4.33333
0.777778	1.33333	1.88889	2.83333	4.33333
0.666667	1.22222	1.33333	2.66667	5
1	1.66667	1.44444	2.5	5
1.44444	1.88889	1.33333	2.5	5
1.11111	2	1.22222	2.66667	3.33333
1.11111	1.55556	1.11111	3	3
1.11111	1.44444	1.22222	3	1.66667
1.11111	1.11111	1.11111	3	1
1.11111	0.777778	1.33333	2.83333	1.33333
1.22222	1.11111	1.55556	2.83333	2
1	1.33333	1.55556	2.5	1.66667
1.66667	1.33333	1.66667	3.16667	2
1.66667	1.22222	1.77778	3.16667	2
1.44444	1.33333	1.44444	3	1.66667
1.88889	0.777778	1.22222	3	2.33333
2.11111	1.22222	1.33333	3	3.66667
1.77778	1.11111	1.55556	1.83333	4.66667
1.77778	1.44444	1.77778	1.5	6.33333
1.77778	1.66667	2.44444	2.33333	7
1.11111	1.88889	2.66667	3	5.66667
1.55556	1.44444	2.66667	2.83333	5
1.44444	1.88889	3.11111	3.66667	3.66667
1.33333	1.55556	3	4.5	2
1.44444	1.55556	2.66667	4.5	2
1.44444	1.33333	2.66667	3.66667	2.66667
1.22222	1.11111	2.44444	3.5	2.33333
1.22222	0.888889	1.77778	3.33333	2.33333
1.44444	1.33333	2	3.16667	2.33333
1.66667	1.22222	2	2.5	1
1.88889	1.77778	2.11111	2.66667	0.333333
2.88889	2.22222	2.66667	2.83333	0.333333
3.11111	2.22222	3.11111	3.16667	0.333333
3.22222	2.11111	2.77778	2.66667	1
3.66667	2.22222	2.88889	2.5	1.66667
3.66667	2.33333	3	3	1.66667
3.11111	2.33333	2.66667	4.16667	2
2.88889	2.55556	3	4.16667	2.33333
2.66667	2.66667	3.11111	4.16667	2.33333
2.33333	2.77778	3.33333	4.83333	2
2.44444	2.22222	3.66667	4.66667	2
1.66667	1.77778	4.66667	3.83333	1.66667
1.88889	1.55556	4.55556	3.5	1.33333
1.88889	1.22222	5.44444	3.66667	1.33333
2	1	5.66667	3	1
2.22222	1	5.44444	3	1
2.55556	1.33333	4.77778	2.66667	1.66667
2.66667	1.33333	4.55556	2.66667	1.66667
2.66667	2	3.77778	3	1
2.33333	2.55556	3.33333	3.5	2.33333
2.44444	2.77778	3.22222	3	2.33333
2.55556	3.11111	3	3.16667	1.33333
2.33333	3.44444	2.88889	3.16667	2.66667
3	3.11111	2.88889	2.83333	3.33333
3.22222	2.88889	2.88889	3.16667	3.33333
3.22222	3.11111	3.44444	3.33333	3.66667
2.88889	2.44444	3.66667	3.33333	4
3	2.55556	4.11111	3.33333	2.66667
2.33333	2	4.22222	3.16667	2
2.22222	1.77778	4.88889	2.33333	1.66667
2	1.44444	4.55556	2	1.33333
2.77778	1.66667	4.66667	1.66667	1
2.77778	1.11111	4.55556	1.33333	1.33333
2.88889	1.11111	4.33333	1.33333	2
2.88889	1	3.66667	1.5	1
2.66667	1.33333	3.66667	1.83333	1.66667
2.66667	1.11111	3.11111	2.16667	2.66667
2.44444	1.11111	2.88889	2.33333	2.33333
2.44444	1.88889	2.66667	2.66667	1.66667
2.66667	1.88889	2.66667	2.83333	2.33333
2.66667	1.22222	1.88889	2.83333	2.33333
1.88889	1.66667	2.11111	2.66667	1.33333
2.22222	1.66667	2.22222	3	1.66667
2.33333	0.888889	2.55556	3.16667	1.66667
1.66667	0.666667	2.55556	3.16667	1.66667
2.44444	0.666667	3.55556	3.33333	1
2.55556	0.333333	4	3.16667	1.66667
2.44444	0.333333	3.55556	2.5	1.66667
2.55556	0.333333	3.77778	2.5	1.66667
3	0.333333	3.66667	2.16667	1.66667
2.44444	0.555556	2.88889	1.66667	2.33333
3.11111	0.888889	2.44444	1.66667	3
3.11111	1	2.77778	2.16667	2.66667
2.88889	1.66667	2.33333	1.5	2.66667
3.66667	2.22222	2.11111	2.16667	2
3.77778	2.22222	2.22222	2.66667	2
3.22222	1.88889	2	2.66667	3
3.88889	1.88889	1.66667	2	3
4.22222	1.22222	1.88889	2	4.33333
3.55556	0.666667	2	1.16667	4.33333
4.66667	0.666667	1.66667	0.833333	3.66667
4.88889	1	1.88889	1	1.33333
4.33333	1.44444	2.11111	1.33333	1.33333
4.33333	1.88889	1.88889	1.5	0.666667
4.44444	2.33333	1.77778	1.5	0.666667
3.88889	2.11111	1.77778	1.16667	0.666667
3.88889	2.33333	1.66667	1.33333	1
3.44444	1.66667	2.11111	1.33333	1
2.77778	1.77778	2	1	0.333333
2.22222	1.22222	1.88889	1.33333	0.333333
1.44444	1.77778	2	1.83333	0.333333
0.777778	1.11111	1.77778	1.83333	0
1.44444	1.77778	0.888889	2	1
1.66667	1.22222	0.888889	2.16667	1
1.66667	1.33333	1.11111	1.83333	2
1.55556	1.33333	1	1.83333	2.33333
1.55556	1.44444	0.777778	2.16667	2.66667
0.888889	1.11111	1.11111	2.16667	2
[truncated: 3 more rows]

## Sheet: d_indels
Control	IR	OR	CF	NB		Group	d	P value	P-adj (FDR)
Average	Average	Average	Average	Average		Control	46.8571	N/A	N/A
1.33333	0.285714	1	0.2	1.66667		IR	89.4286	1.35159e-43	5.40637e-43
0.666667	0.142857	1	0.2	1.66667		OR	87.7143	1.46882e-35	5.87529e-35
0.333333	0	1	0.2	1.66667		CF	56.2857	0.057329	0.229316
0.111111	0	1	0.2	1.66667		NB	45.4286	0.774177	3.09671
0.111111	0	1	0.2	1.66667
0.111111	1	1	0.2	1.66667
0.111111	2	1	0	2
0.111111	2.42857	1	0	2
0.111111	2.71429	1	0	2
0.111111	3	1	0	2
0	2.28571	1.4	0	2
0	1.57143	1.8	0	1.66667
0	1.42857	2.2	0	1.66667
0	1.42857	2.6	0	1.66667
0	1.42857	3	0	1.66667
0	1.42857	3	0	1.66667
0	1.42857	3	0.4	1.66667
0	1.25	3	0.8	1.66667
0	1.25	2.8	1.2	1.66667
0	1.5	2.6	1.6	2.66667
0	1.875	2.2	2	3.66667
0	1.75	1.8	2	4.66667
0	1.625	1.4	1.6	6
0.111111	1.5	1.2	1.2	7
0.222222	1.125	1	0.8	7
0.777778	0.625	1	0.4	7
0.888889	0.75	1	0	6.66667
1	0.75	1.4	0	6
0.888889	0.625	1.4	0	5.66667
1.11111	0.5	1.4	0	5.33333
0.888889	0.375	1.4	0	5
1.11111	0.125	1.6	0	4.66667
1.66667	0	1.4	0.2	4.33333
2.11111	0	1.6	0.2	4
2.22222	0	2.2	0.2	3.66667
2.33333	0	2.8	0.2	3.33333
2	0.5	3.2	0.2	3.33333
1.33333	0.875	3.2	0	3.33333
0.888889	1.11111	3.2	0	3.33333
0.444444	1.44444	2.8	0	3.33333
0	1.77778	2.4	0	3.33333
0	1.66667	2	0	3.33333
0	1.66667	2	0	3.33333
0.444444	1.44444	2	0	3.33333
1	1.22222	2	0	3.33333
1.44444	1	1.8	0	3.33333
1.88889	0.666667	1.6	0	3.33333
2.88889	0.333333	1.4	0	3.33333
3.33333	0.222222	1.2	0	3.33333
2.77778	0.111111	1	0	3.33333
2.33333	0	1	0	3.33333
1.88889	0	1	0	3.33333
0.888889	0	1	0.2	3.33333
0	0	1	0.4	3.33333
0	0	1	0.6	3.33333
0	0	1	0.8	3.33333
0	0	1	1	3.33333
0.111111	0	1	0.8	3.33333
0.222222	0	1	0.6	2.66667
0.333333	0	1	0.4	2
0.444444	0	1	0.2	1.33333
0.555556	0	1	0.2	0.666667
0.555556	0	1	1.2	0
0.444444	0	1	2.2	0
0.333333	0	1	3.4	0
0.222222	0.111111	1	3.4	0
0.111111	0.222222	1	3.2	0
0	0.333333	1	2.2	0
0	0.444444	1	1.2	0
0	0.555556	1	0	0
0	1	1.2	0	0
0	0.888889	1.4	0	0
0	0.777778	1.6	0	0
0	0.666667	1.8	0	0
0	0.555556	2.2	0	0
0	0	2.2	0	0
0.222222	0	2.2	0	0
0.222222	0.111111	2.2	0	0
0.222222	0.222222	2.2	0	0.666667
0.222222	0.333333	2	0	1.33333
0.222222	0.333333	2.2	0	2
0	0.555556	2.4	0	2
0	0.666667	2.8	0	2
0	1	2.8	0	1.33333
0	0.888889	2.8	0	0.666667
0.111111	0.888889	2.6	0	0
0.111111	0.666667	2.2	0	0
0.111111	0.444444	1.6	0	0
0.111111	0	1.4	0	0.333333
0.111111	0	1.2	0	0.333333
0	0	1	0	0.333333
0	0	1.8	0	0.333333
0.333333	0	2.6	0	0.333333
0.777778	0	2.6	0	0
1.22222	0	2.6	0	0
1.66667	0	2.6	0	0
2.11111	0.111111	1.8	0	0
2.22222	0.111111	1	0	0
2.22222	0.111111	1	0	0
2.22222	0.111111	1	0	1
1.77778	0.111111	1	0	2
1.33333	0	1	0	2.33333
0.888889	0	1	0	2.33333
0.444444	0.222222	1	0	2.33333
0	0.444444	1	0	1.33333
0	0.444444	1	0	0.333333
0	0.444444	1	0	0
0	0.888889	1	0	0
0.111111	1.11111	1	0	0
0.555556	0.888889	1	0	0
0.777778	0.888889	1.4	0	0
0.777778	0.888889	1.4	0	0
0.777778	0.555556	1.4	0	0
0.666667	0.111111	1.4	0.2	0.333333
0.333333	0.333333	1.4	0.4	0.333333
0.222222	0.555556	1	0.6	0.333333
0.333333	0.555556	1.2	0.6	0.333333
0.444444	0.444444	1.4	0.6	0.333333
0.666667	0.444444	1.4	0.4	0
0.777778	0.333333	1.4	0.2	0
0.666667	0.222222	1.4	0	0
0.555556	0.222222	1.2	0	0
0.444444	0.222222	1.8	0	0
0.333333	0.222222	2.6	0	0
0.222222	0.111111	3.4	0	0
0.333333	0	4.2	0	0
0.444444	0	5	0	0
0.777778	0	4.4	0	0
0.888889	0	3.8	0	0
0.777778	0	3.2	0	0
0.666667	0	2.6	0	0
0.555556	0	2	0	0
0.222222	0	2	0	0
0	0	2.2	0	0
0	0	2.4	0	0
0	0.111111	2.6	0	0
0	0.333333	2.8	0	0
0	0.333333	3	0	0
0	0.777778	3	0	0
0	0.777778	3.4	0	0
0	0.666667	3.8	0	0
0	0.444444	4.2	0	0
0	0.444444	4.6	0	0.333333
0	0	5	0	0.666667
0	0	5	0	1
0	0.222222	4.2	0	1.33333
0	0.444444	3.4	0	1.33333
0	0.666667	2.6	0.2	2.33333
0	0.888889	1.8	0.2	3.33333
0	1.11111	1	0.2	4.33333
0	1.22222	1.2	0.2	4
0	1.22222	1.4	0.2	4
0	1.22222	1.6	0	2.66667
0.222222	1.44444	1.8	0	1.33333
0.222222	1.66667	2	0	0
0.222222	1.88889	2	0	0
0.333333	1.66667	2	0	0
0.444444	1.44444	2	0	0
0.333333	1	2.4	0	0
0.444444	0.555556	2.8	0	0.666667
0.555556	0	3	0	1.33333
0.555556	0	3.2	0	2
0.666667	0	3.4	0	2.66667
0.777778	0	3.2	0	4
0.888889	0.111111	3	0	4.33333
1.22222	0.111111	3	0.4	4.33333
1.55556	0.111111	3	0.8	3.66667
1.44444	0.111111	3	0.8	3
1.33333	0.666667	3	0.8	1.66667
1.22222	1.33333	3	0.8	0.666667
0.888889	1.66667	3	0.4	0
0.555556	2	2.6	0	0
0.555556	2.33333	2.4	0	0
0.555556	2.11111	2.6	0	0
0.555556	1.66667	3.2	0	0.666667
0.555556	1.66667	3.8	0	1.33333
0.555556	1.66667	5	0	2
0.444444	1.77778	5.8	0.2	2
0.333333	1.77778	5.4	0.4	2
0.222222	1.66667	4.8	0.4	1.33333
0.333333	1.55556	4.2	0.4	0.666667
0.222222	1.22222	3.4	0.4	0
0.222222	0.777778	2.8	0.2	0
0.222222	0.555556	3	0	0
0.222222	0.333333	3	0	0
0	0.111111	3.2	0	0
0.222222	0.111111	2.6	0	0
0.444444	0.111111	2.2	0	0
0.666667	0	1.8	0.4	0.666667
0.888889	0.444444	1.4	0.8	1
1.11111	0.888889	0.8	0.8	1.33333
0.888889	1.33333	1	0.8	1.33333
0.666667	1.77778	0.8	0.8	1.33333
0.444444	2.22222	0.8	0.4	0.666667
0.222222	1.77778	0.8	0	0.333333
0	1.33333	0.8	0	0
0	0.888889	0.8	0.2	0
0.444444	0.444444	1	0.4	0
0.888889	0	1	0.6	0
1.33333	0	1	0.6	0
1.55556	0	1.2	0.6	0
1.77778	0	1.4	0.4	0
1.55556	0	1.6	0.2	0.666667
1.33333	0	1.8	0	0.666667
0.888889	0	2	0	0.666667
0.666667	0	1.8	0	0.666667
0.444444	0	1.6	0	0.666667
0.222222	0	1.4	0	0
0	0	1.2	0	0
0	0	1	0	0
0	0	1	0.2	0
0	0	1	0.2	0
0	0	1	0.2	0
0	0	1	0.2	0
0	0	1	0.2	0
0	0.222222	1.6	0	0
0	0.444444	2.2	0	0
0	0.555556	2.8	0.2	0
0	0.777778	3.4	0.4	0
0.222222	1	4	0.6	0
0.222222	1	4	0.6	0
0.222222	1.22222	4.4	0.6	0
0.222222	1.55556	4.8	0.333333	0
0.444444	1.44444	5.2	0.166667	0
0.444444	1.33333	5.6	0	0
0.666667	1.66667	6	0	0
0.888889	1.44444	5.8	0	0
1.11111	1.11111	5.2	0	0
1.11111	1.11111	4.6	0	0
1.11111	1.11111	4	0	0
1	0.666667	3.4	0	0
0.888889	0.555556	3	0.166667	0
1	0.555556	2.8	0.5	0
1.44444	0.444444	3	0.5	0
1.55556	0.333333	3.2	0.5	0
1.77778	0.222222	3.4	0.5	0
2	0.111111	3.2	0.333333	0
2.22222	0	3.2	0.166667	0
2	0.111111	2.8	0.333333	0
2.11111	0.333333	2.4	0.5	0
2.22222	0.666667	2	0.666667	0
2.33333	0.666667	2	0.833333	0
2.22222	0.666667	1.6	0.833333	0
2.11111	0.555556	1.2	0.833333	0
2	0.333333	0.8	1.16667	0
1.88889	0	0.4	1.33333	0
1.77778	0	0	1.5	0
1.44444	0	0	1.83333	0
1.11111	0.111111	0	2	0
1	0.444444	0	1.83333	0
0.888889	0.666667	0	1.83333	0
0.777778	0.888889	0	1.83333	0
0.888889	1.11111	0	1.33333	0
1.33333	1.22222	0	1	0
1.33333	1.11111	0	0.666667	0
1.33333	0.888889	0.2	1	0
1.11111	0.666667	0.2	0.666667	0
0.888889	0.666667	0.2	0.666667	0
0.444444	0.666667	0.2	0.666667	0
0.222222	0.777778	0.2	0.666667	0
0	0.888889	0	0	0
0	1	0	0	0
0	1	0.2	0	0
0.222222	1	0.4	0.166667	0
0.444444	1.11111	0.4	0.333333	0
0.666667	1	0.4	0.5	0
1.11111	0.888889	0.4	0.666667	0
1.55556	0.666667	0.2	0.666667	0
1.66667	0.444444	0	0.5	0
1.77778	0	0	0.333333	0
1.88889	0.111111	0	0.166667	0
1.77778	0.222222	0	0	0.666667
1.66667	0.222222	0	0	1.33333
1.88889	0.222222	0	0	1.33333
2.11111	0.555556	0	0	1.66667
2.33333	0.777778	0.2	0	2
2.55556	0.888889	0.4	0	1.33333
2.77778	0.888889	0.6	0	0.666667
2.77778	0.888889	0.8	0	0.666667
3.11111	0.555556	0.8	0	0.333333
3.44444	0.222222	0.6	0	0.333333
4	0	0.4	0	0.666667
4.33333	0	0.2	0	1
4.66667	0	0	0	1.33333
4.66667	0	0	0	1.66667
4.66667	0	0	0	1.66667
4.22222	0	0	0	1.66667
4	0.111111	0	0	2.33333
3.88889	0.222222	0	0	3.33333
3.55556	0.444444	0	0	4.33333
3.22222	0.666667	0	0	5.33333
3.11111	1	0	0	6.33333
3	1.22222	0	0.166667	6.66667
2.77778	1.22222	0	0.333333	6.66667
2.77778	1.11111	0	0.5	6.66667
2.55556	1	0	0.5	6.66667
2.33333	0.888889	0	0.5	6.66667
2.11111	0.777778	0	0.333333	6.66667
1.88889	0.777778	0.2	0.166667	6.66667
1.44444	1.22222	0.6	0	6.66667
1.33333	1.66667	1	0	5.33333
1.22222	2	1.4	0	4
1.22222	2.33333	1.8	0	2.66667
1.22222	2.55556	2	0.166667	1.33333
1.44444	2.22222	2	0.166667	0
1.44444	2.11111	2	0.166667	0
1.44444	2.22222	1.6	0.166667	1.33333
1.33333	2.44444	1.2	0.166667	2.66667
1.22222	2.88889	0.8	0	3.66667
1.11111	3.22222	0.4	0	4.66667
1.44444	3.11111	0	0	5.66667
1.77778	2.77778	0.4	0	5.33333
2.11111	2.11111	0.4	0	5
2.44444	1.44444	0.4	0	5
2.77778	1	0.4	0	5
2.88889	0.777778	0.4	0	5
3	0.555556	0	0	4
3	0.555556	0	0	3
3	0.444444	0	0	3
3	0.444444	0	0	2.33333
2.88889	0.666667	0	0	1.66667
2.77778	0.888889	0	0	2
2.77778	1.33333	0	0	2.33333
2.77778	1.88889	0	0	2
2.77778	2.33333	0	0	2.33333
2.55556	2.44444	0	0	2.66667
2.33333	2.55556	0	0	3
2	2.44444	0	0.166667	3.33333
1.66667	2.33333	0	0.333333	3.33333
1.33333	2.22222	0.4	0.5	3.33333
1.22222	2.22222	0.8	0.666667	3.33333
1.11111	1.77778	1.2	0.833333	3.33333
1.11111	1.33333	1.2	0.666667	3.33333
1.11111	0.888889	1.2	0.5	3.33333
1.33333	0.444444	0.8	0.333333	3.33333
1.55556	0	0.4	0.166667	3.33333
2	0.111111	0	0	3.33333
2.22222	0.555556	0	0	3.33333
2.33333	1	0	0	3.33333
2.11111	1.44444	0	0.166667	4
1.88889	1.88889	0.2	0.5	3.33333
1.55556	2	0.4	0.833333	2.66667
1.44444	1.77778	0.4	1	2
1.44444	1.55556	0.4	1.16667	1.33333
1.77778	1.33333	0.4	1	0
1.88889	1.11111	0.2	0.666667	0
1.88889	1.11111	0	0.333333	0
2.11111	1.11111	0	0.166667	0
2.11111	1.11111	0	0	0
1.88889	1.11111	0	0	0
1.88889	1.11111	0	0	0
1.88889	1.11111	0	0	0
1.66667	1	0	0	0
1.77778	0.777778	0	0	0.333333
1.88889	0.555556	0	0	0.666667
2	0.333333	0	0	1
2.11111	0.111111	0	0	1.33333
2.22222	0	0	0	1.66667
2.33333	0	0	0	1.33333
2.22222	0	0	0	1
2.22222	0	0	0	0.666667
2.11111	0	0	0	0.333333
2	0	0.4	0	0
1.88889	0	0.8	0	0.333333
2	0.111111	1	0	0.666667
2	0.111111	1.33333	0	1
2.11111	0.111111	1.66667	0	1.33333
2.22222	0.111111	1.66667	0	1.66667
2.22222	0.111111	1.66667	0	1.66667
1.88889	0	1.66667	0	1.66667
1.66667	0	1.66667	0.166667	1.33333
1.44444	0.444444	1.66667	0.333333	1
1.11111	0.888889	1.66667	0.333333	0.666667
0.777778	1.33333	1.33333	0.333333	0.333333
1.22222	2	1	0.333333	0
1.22222	2.44444	0.666667	0.166667	0
1.11111	2.66667	0.333333	0	0
1.11111	2.88889	0	0	0.666667
1.11111	3.11111	0	0	0.666667
0.666667	3.11111	0	0	0.666667
0.555556	3.44444	0	0	0.666667
0.666667	3.44444	0	0	0.666667
0.666667	3.22222	0	0	0
0.666667	3	0.5	0	0
0.666667	2.55556	0.666667	0.166667	0.333333
0.777778	1.88889	0.833333	0.333333	0.333333
0.777778	1.33333	0.833333	0.333333	0.333333
0.888889	1.22222	0.833333	0.333333	0.333333
1	1	0.333333	0.666667	0.333333
1.11111	1	0.166667	0.666667	0
1.22222	1.44444	0	0.666667	0
1.44444	2	0	0.833333	0
1.66667	2.33333	0	1	0
2	2.77778	0	1	0
2.33333	3.22222	0.666667	1.16667	0
2.66667	3.33333	1.33333	1.33333	0
2.88889	3.11111	1.33333	1.33333	0
2.88889	2.88889	1.33333	1.16667	0
2.88889	2.66667	1.33333	0.833333	0
2.88889	2.44444	0.666667	0.666667	0
2.66667	2.22222	0	0.5	0
2.44444	2.22222	0.166667	0.333333	0
2.44444	2.11111	0.333333	0.333333	0
2.33333	2	0.5	0.333333	0
2.22222	1.88889	0.666667	0.166667	1
2.22222	1.77778	0.833333	0	1.33333
2.22222	1.66667	0.833333	0	1.66667
2.22222	1.66667	0.833333	0	2
2.22222	1.66667	0.833333	0	2.33333
2.22222	1.88889	0.833333	0	1.66667
2.22222	2.11111	0.833333	0	1.66667
2.22222	2.33333	0.666667	0	1.66667
2.22222	2.55556	0.5	0	1.66667
2.22222	2.77778	0.333333	0	1.66667
2.33333	2.77778	0.166667	0	1.66667
2.44444	2.77778	0	0.166667	1.66667
2.66667	3	0	0.5	1.66667
2.88889	3.22222	0	0.666667	1.66667
3.11111	3.44444	0	0.666667	2
3.22222	3.77778	0	0.666667	2.66667
3.44444	4.11111	0	0.666667	3.33333
3.33333	4.22222	0	0.333333	3.66667
3.22222	4.11111	0	0.166667	4
3.11111	3.88889	0	0.166667	4
3	3.55556	0	0.166667	3.66667
2.77778	3.22222	0	0	3
2.88889	2.88889	0	0.5	2.66667
2.77778	3	0	1	2.33333
2.66667	3.22222	0	1.5	2
2.77778	3.44444	0	2	1.33333
2.77778	3.66667	0	2.5	1
2.66667	3.88889	0	2.5	0.666667
2.77778	3.88889	0	2.5	0.333333
2.88889	3.88889	0.5	2.5	0
2.66667	4	1	2.5	0
2.33333	4.11111	1.66667	2.5	0
2	4.22222	2.33333	2.5	0
1.66667	4.22222	2.66667	2	0.666667
1.33333	4.22222	2.5	1.5	0.666667
1.11111	4	2.33333	1	0.666667
1.11111	3.66667	1.83333	0.5	0.666667
1.11111	3.22222	1.33333	0	0.666667
1.11111	2.88889	1.16667	0	0
1.22222	2.55556	1	0	0
1.22222	2.55556	0.833333	0	0
1.22222	2.44444	0.833333	0	0
1.22222	2.44444	0.833333	0	1.33333
1.22222	2.44444	0.833333	0	1.33333
1.33333	2.44444	0.833333	0	1.33333
1.55556	2.22222	0.833333	0	1.33333
2	2.22222	0.833333	0	1.33333
2.22222	2.22222	0.833333	0	0
2.44444	2.22222	0.833333	0	0
2.22222	2.22222	0.833333	0	0
2	2.22222	0.833333	0	0
1.66667	2.22222	1	0	0
1.44444	2.22222	1.33333	0	0
1.44444	2.22222	1.66667	0	0
1.44444	2.22222	2	0	0
1.77778	2.22222	2.16667	0	0
1.88889	2.22222	2.16667	0	0
2.11111	2.22222	1.83333	0.166667	0
2.11111	2.22222	1.5	0.333333	0
2.33333	2.22222	1.16667	0.5	0
2.22222	2.22222	0.833333	0.833333	0
2	2.11111	0.5	1	0.333333
1.77778	2	0.5	0.833333	0.666667
1.55556	1.88889	0.5	0.666667	1
1.33333	1.88889	0.333333	0.5	1.33333
1.22222	2	0.333333	0.166667	1.33333
1.33333	2.33333	0.333333	0	1
1.44444	2.66667	0.166667	0	0.666667
1.55556	3	0	0	0.333333
2	3.22222	0.166667	0	0
2.11111	3.33333	0.333333	0	0.333333
2.11111	3.55556	0.5	0	0.666667
1.88889	3.88889	0.666667	0	0.666667
1.66667	4.11111	1	0	0.666667
1.22222	4.55556	1.16667	0.166667	0.666667
1.22222	5	1.33333	0.333333	0.333333
1.33333	5.22222	1.5	0.666667	0
1.66667	4.88889	1.66667	0.833333	0
1.77778	4.66667	1.42857	1	0
1.77778	4.22222	1.25	1	0
1.44444	3.77778	1.125	1.16667	0
1.11111	3.33333	1.125	1.16667	0
0.777778	3.33333	1.125	1.33333	0
0.888889	3.33333	1.125	1.5	0
1	3.44444	1	1.83333	0
1.22222	3.55556	0.875	2	0
1.44444	3.33333	0.75	2.33333	0
1.66667	3.11111	0.625	2.5	0
1.44444	2.88889	0.5	2.5	0
1.22222	2.55556	0.5	2.16667	0
1.44444	2.22222	0.625	1.66667	0
1.22222	2.22222	0.625	1	0
1.11111	2.44444	0.625	0.5	0
1.22222	2.77778	0.75	0.166667	0
1.33333	3.11111	0.875	0	0
1	3.33333	1	0.333333	0
1.11111	3.55556	1.125	0.833333	0.666667
1.44444	3.55556	1.25	1.33333	1.33333
1.77778	3.77778	1.25	1.83333	2
1.88889	3.55556	1.125	2.66667	2.66667
2	3.44444	1	2.83333	3.33333
2.11111	3.33333	0.875	2.66667	2.66667
1.88889	3.22222	0.75	2.5	2
1.66667	2.55556	0.625	2.33333	1.33333
1.55556	2.33333	0.875	1.83333	0.666667
1.44444	2.11111	0.875	1.66667	0
1.66667	1.88889	1.375	1.66667	0
1.88889	1.66667	1.625	1.33333	0
2.11111	1.66667	1.875	1	0.333333
2.44444	1.66667	1.875	0.666667	0.666667
2.77778	1.66667	2.25	0.333333	0.666667
2.77778	1.66667	2	0	0.666667
2.77778	1.66667	1.75	0	0.666667
2.77778	1.66667	1.5	0	1
2.77778	1.66667	1.25	0	1.33333
2.77778	1.66667	1.375	0	2
2.77778	1.66667	1.125	0	2
2.77778	1.66667	1	0	2.66667
2.77778	1.66667	0.875	0	2.66667
2.77778	1.66667	0.75	0.333333	2.33333
2.44444	1.66667	0.125	0.333333	2
2.11111	1.66667	0	0.333333	2.33333
1.77778	1.66667	0	0.333333	2
1.22222	1.66667	0	0.333333	2.66667
0.666667	1.66667	0	0	3.66667
0.444444	1.66667	0	0	4
0.777778	1.66667	0.125	0	4.33333
1.11111	1.66667	0.25	0	4.66667
1.66667	1.66667	0.375	0	3.66667
2.22222	1.77778	0.5	0	2.33333
2.77778	1.88889	0.625	0	1.66667
2.66667	1.88889	0.625	0	1
2.88889	1.88889	0.625	0	0.333333
3.11111	2.33333	0.75	0.666667	0
3	2.22222	0.875	1.33333	0
3	2.11111	1	1.66667	0
3.22222	2.11111	1	2	0
3.11111	2.44444	1	2.33333	0
3	1.88889	0.875	1.83333	0
3.22222	1.88889	0.625	1.33333	0
3.33333	1.88889	0.375	1.16667	0
3.33333	1.88889	0.375	1	0
3.33333	2	0.375	1	0
3.33333	2.66667	0.375	1.16667	0.333333
3.33333	3.22222	0.375	1.33333	0.666667
3.33333	3.77778	0.5	1.33333	1
3.33333	4.55556	0.5	1.33333	1.33333
3.33333	4.77778	0.5	1.16667	1.66667
3.44444	4.33333	0.5	1	1.66667
3.55556	3.88889	0.625	0.666667	1.66667
3.33333	3.44444	0.625	0.5	1.66667
3.11111	2.77778	0.625	0.333333	1.66667
2.88889	2.44444	0.625	0.166667	1.33333
2.55556	2.66667	0.5	0	1
2.33333	2.66667	0.875	0	0.666667
2.55556	2.66667	0.75	0	0.333333
2.77778	2.88889	0.625	0	0
3	2.55556	0.5	0	0.333333
3.77778	2.33333	0.625	0	0.666667
4.44444	2.33333	0.25	0	1
5	2.33333	0.5	0	1.33333
5.55556	2.11111	0.75	0	1.66667
6.11111	2.22222	1	0	1.66667
6	2.22222	1	0	1.66667
5.88889	2.22222	1	0	2
5.66667	2.22222	0.875	0	2
5.44444	2.22222	0.75	0	2
4.77778	2.22222	0.625	0	2
4.11111	2.22222	0.75	0	2
3.44444	2.33333	0.875	0	1.66667
2.88889	2.33333	1	0	1.66667
2.33333	2.33333	1.125	0	1.66667
2.22222	2.33333	1.375	0	1.66667
2.22222	2.33333	1.5	0	1.66667
2.22222	1.88889	1.625	0	1.66667
2.22222	1.55556	1.75	0	1.66667
2.22222	1.22222	2	0	1.66667
2.22222	0.888889	2.375	0	1.66667
2.33333	0.666667	2.5	0	1.66667
2.44444	0.777778	2.5	0	1.66667
2.55556	0.888889	2.5	0	1.66667
2.66667	1.11111	2.375	0	1.66667
3.11111	1.33333	2	0	1.66667
3.44444	1.44444	1.875	0	1.66667
3.66667	1.55556	1.875	0	1.66667
3.88889	2.11111	1.875	0	1.66667
4.44444	2.44444	2	0	1.66667
4.66667	2.66667	2.125	0.166667	1.66667
4.66667	3	2	0.166667	1.66667
4.88889	3	1.875	0.166667	1.66667
4.77778	2.55556	1.75	0.166667	1.66667
4.33333	2.44444	1.625	0.166667	1.66667
3.44444	2.44444	1.5	0	1.66667
2.77778	2.55556	1.5	0.166667	1.66667
2	3.11111	1.5	0.333333	1.66667
1.55556	3.66667	1.75	0.5	2
1.11111	4	1.625	0.666667	2.33333
1.22222	4.11111	1.5	0.833333	2.66667
1.22222	4.22222	1.5	0.833333	3
1.33333	4.22222	1.5	0.833333	3.33333
1.44444	4.33333	1.25	1	3.33333
1.66667	4.11111	1.25	1.16667	3.33333
1.66667	4.11111	1.25	1.33333	3.33333
1.77778	4.11111	1.25	1.5	3
1.77778	3.88889	1.375	1.66667	2.66667
1.77778	3.55556	1.5	1.66667	2.33333
1.66667	3.55556	1.625	1.33333	2
1.55556	4	1.875	1	1.66667
1.44444	4.22222	2.125	0.666667	1.66667
1.33333	4.55556	2.375	0.333333	1.66667
1.22222	4.66667	2.375	0	1.66667
1.11111	4.66667	2.375	0.333333	1.66667
1.55556	4.33333	2.25	0.666667	1.66667
2	3.77778	2	1	1.66667
2.44444	3.33333	1.625	1.33333	1.66667
2.88889	3.11111	1.625	1.66667	1.66667
3.22222	3	1.5	1.66667	1.66667
3.22222	2.77778	1.375	1.83333	1.66667
3.22222	3	1.875	1.83333	2
3.22222	3	2.25	1.83333	2.33333
3.22222	3	2.5	1.83333	2.66667
3.33333	3	3	1.83333	3
3.22222	3	3.5	1.66667	3.33333
3.11111	2.77778	3.5	1.66667	3.33333
3	2.77778	3.625	1.66667	3.33333
3	2.77778	3.375	1.66667	3.33333
3	2.77778	3	1.5	3.33333
3.11111	3	2.625	1.33333	3.33333
3.22222	3.33333	2.375	1.16667	3
3.55556	3.55556	2	1	2.66667
3.66667	3.77778	2	1.16667	2.33333
3.55556	4	2	1.66667	2
3.33333	4	2.25	2.16667	1.66667
3	3.88889	2	2.5	1.66667
2.44444	3.88889	2	2.83333	1.66667
1.66667	3.88889	2	2.66667	1.66667
1.11111	3.66667	2.125	2.33333	1.66667
0.666667	4.11111	2	1.83333	2.33333
0.444444	4.66667	2.25	2	3
0.333333	5.22222	2.125	2.16667	3.66667
0.444444	5.77778	2	2.33333	4.33333
0.555556	6.55556	1.75	2.16667	4.33333
0.666667	6.66667	1.55556	2.16667	3.66667
0.555556	6.44444	1.55556	1.66667	3
0.333333	6.22222	1.66667	1.16667	2.33333
0.222222	6	1.88889	0.833333	1.66667
0.111111	5.77778	2.33333	0.833333	1.66667
0.111111	5.55556	2.44444	0.833333	1.66667
0.222222	5	2.55556	0.833333	1.66667
0.333333	4.44444	2.77778	0.833333	1.66667
0.444444	3.77778	2.88889	0.833333	1.66667
0.555556	3.11111	2.88889	1.5	1.66667
0.555556	2.44444	2.77778	1.5	1.66667
0.555556	2.33333	2.66667	1.5	1.66667
0.555556	2.22222	2.55556	1.5	1.66667
0.555556	2.22222	2.44444	1.5	1.66667
0.888889	2.11111	2.22222	0.833333	1.66667
1.22222	1.77778	2.22222	0.833333	1.66667
1.44444	1.44444	2.22222	0.833333	1.66667
1.55556	1.11111	2.33333	1	1.66667
1.66667	0.888889	2.44444	1	2
1.44444	1.11111	2.55556	1	2
1.22222	2	2.66667	1	2
1.11111	2.66667	2.88889	1	2
1.11111	3.33333	3	1	2
1.11111	3.66667	3.11111	1.33333	1.66667
1.11111	3.55556	3.22222	1.5	1.66667
1.11111	2.88889	3.33333	1.66667	2
1.11111	2.22222	3.33333	1.83333	2
1.11111	1.66667	3.22222	1.83333	2
1.22222	1.33333	3.11111	1.66667	2
1.33333	1	3	1.66667	2
1.44444	0.777778	2.77778	1.66667	1.66667
1.44444	0.777778	2.77778	1.66667	1.66667
1.44444	0.666667	2.88889	1.66667	1.66667
1.33333	0.555556	3	1.66667	1.66667
1.22222	1.44444	3.11111	1.66667	1.66667
1.11111	2.44444	3	1.66667	2.33333
1.11111	3.33333	2.66667	1.66667	3
1.22222	4.22222	2.33333	1.66667	4.33333
1.11111	5.22222	2	1.66667	6
1	5.22222	1.66667	1.66667	7
0.888889	5.11111	1.55556	1.66667	6.66667
0.777778	5.11111	1.44444	1.66667	6.33333
0.666667	5.22222	1.55556	1.66667	4.66667
0.666667	5.33333	1.66667	1.66667	2.66667
0.777778	5.88889	2	1.66667	1.33333
1	6.33333	2.66667	1.66667	1.33333
1.22222	6.77778	3.33333	2	1.33333
1.11111	7.11111	3.77778	2	2
1.11111	7.55556	4.22222	2	2.66667
1	7.44444	4.44444	2	3.66667
0.777778	7.66667	4.44444	2.16667	4
0.555556	7.77778	4.44444	2	4.33333
0.555556	7.88889	4.44444	1.83333	4.66667
0.666667	7.77778	4.33333	1.66667	5
0.888889	7.44444	4.33333	1.66667	5
1	6.88889	4.33333	1.5	5
1.22222	6.44444	4.44444	1.33333	5
1.44444	6	4	1.5	5
1.77778	5.55556	3.66667	1.5	5
1.77778	5.55556	3.22222	1.5	5.33333
1.77778	5.55556	2.77778	2.16667	5.66667
1.88889	5.55556	2.22222	2.5	6
2	5.55556	2.22222	2.66667	5.66667
1.77778	5.11111	2.22222	2.66667	5.33333
1.77778	4.66667	2.22222	2.5	4.66667
1.77778	4.22222	2.55556	1.66667	4.33333
1.55556	3.66667	2.66667	1.16667	3.33333
1.33333	3	2.77778	0.833333	2.66667
1.22222	3.22222	3	0.833333	2
1.11111	3.55556	3.22222	0.833333	1.33333
1.11111	3.88889	3.11111	0.833333	0.333333
1.22222	4.33333	3.22222	0.833333	0
1.33333	4.88889	3.22222	0.833333	0
1.44444	5.11111	3.22222	1	0
1.55556	5.22222	3.11111	1.16667	0
1.66667	5.11111	3	1.66667	0
2.11111	5	2.88889	2.5	0
2.55556	4.77778	3	3	0
2.88889	4.55556	3	3.33333	0
3.77778	4.33333	3.11111	3.66667	0
4.66667	4.55556	3.22222	3.66667	0
4.33333	4.22222	3.33333	3.33333	0
4	4	3.33333	3.33333	0
3.77778	3.88889	3.33333	3.66667	0
2.88889	3.77778	3.33333	4	0
2	2.88889	3.33333	4.16667	0
1.88889	2.55556	3.33333	4.33333	0.333333
2	2.22222	3.33333	4.5	0.666667
2.11111	1.44444	3.44444	4.33333	1
2.22222	0.777778	3.44444	4.16667	1.33333
2.33333	1	3.55556	4.16667	1.66667
2.55556	1.11111	3.66667	4.16667	1.33333
2.44444	1	3.77778	4.16667	1
2.22222	1.11111	3.66667	4.33333	0.666667
2	2	3.66667	4.5	0.333333
1.77778	2.88889	3.55556	4.66667	0.333333
1.33333	4	3.44444	4.83333	0.666667
1	4.88889	3.33333	4.83333	1
0.777778	5.11111	3.33333	4.83333	1
0.777778	4.33333	3.33333	4.66667	1
0.777778	3.77778	3.55556	4.33333	0.666667
0.888889	3.11111	3.55556	4	0.333333
1	2.88889	3.44444	3.83333	0
1	3.22222	3.33333	3.5	0
0.888889	3.77778	3.22222	3.33333	0
0.777778	3.77778	2.88889	3.33333	0
0.666667	3.77778	2.77778	3.33333	0
0.555556	3.77778	2.77778	3.5	0
0.555556	3.88889	2.77778	3.83333	0
0.555556	4.33333	2.77778	4	0
0.777778	4.88889	2.77778	4.16667	0
1	4.77778	3	4.33333	0.666667
1	4.55556	3.22222	4	0.666667
1	4.33333	3.33333	3.66667	0.666667
1	3.66667	3.77778	3.83333	0.666667
0.777778	2.88889	4	4.16667	0.666667
0.888889	2.77778	4	4.5	0
1	2.77778	4	5	0
1.11111	2.77778	4.11111	5.16667	0
1.11111	2.77778	3.88889	4.83333	0
1.11111	2.77778	3.88889	4.33333	0
1.22222	2.77778	3.88889	4.16667	0
1.11111	2.77778	3.66667	3.83333	0
1	2.77778	3.44444	3.33333	0.333333
1	2.77778	3.22222	3	1.33333
1	2.77778	3	2.66667	2.33333
0.444444	2.77778	2.77778	2	4
0.333333	3	2.77778	2.5	5.66667
0.222222	3.22222	2.88889	3	6
0.222222	3.44444	3	3.83333	5.33333
0.444444	3.33333	3.55556	4.66667	4.66667
0.888889	3.22222	4.11111	5.83333	3.33333
1.77778	2.88889	4.66667	6.16667	2
2.55556	2.44444	5.11111	6.83333	1.66667
3.22222	2.22222	5.55556	7.16667	1.66667
3.88889	2.66667	5.55556	7.33333	1.66667
4.22222	3	5.33333	6.5	1.66667
3.77778	3.33333	4.88889	5.5	1.33333
3.33333	3.44444	4.44444	4.5	1.66667
2.66667	3.33333	4.11111	3.5	2
1.66667	2.88889	3.77778	3.33333	1.66667
0.888889	2.55556	3.66667	3.83333	1.33333
0.444444	2.22222	3.77778	4.5	1.33333
0.111111	2.22222	3.88889	5.16667	0.666667
0	2	3.88889	5.16667	0
0.222222	1.77778	3.88889	4.66667	0
0.444444	1.55556	3.88889	4.16667	0
0.666667	1.55556	3.88889	3.5	0
0.888889	1.55556	3.88889	2.83333	0
1.11111	1.55556	4	2.83333	0.666667
1.22222	1.66667	4.11111	2.66667	1.33333
1.22222	1.77778	4.22222	2.5	2
1.22222	1.77778	4.33333	2.5	2.66667
1.44444	1.77778	4.44444	2.5	2.66667
1.66667	2	4.44444	2.5	2
1.55556	2.33333	4.44444	2.5	1.33333
1.77778	2.66667	4.44444	2.66667	0.666667
1.77778	2.88889	4.44444	2.83333	0
1.55556	3.11111	4.44444	3	0
1.33333	3.33333	4.33333	2.66667	0
1.33333	3.44444	4.22222	2.33333	0
1.11111	3.55556	4.11111	1.83333	0
1.33333	3.66667	4	1.33333	0
1.66667	3.77778	3.88889	1	0
2.11111	3.88889	3.88889	1.16667	0
2.33333	4	3.66667	1.33333	0.333333
2.55556	4.22222	3.44444	1.83333	0.333333
2.55556	4.33333	3.22222	2.33333	1
2.44444	4.44444	2.88889	2.33333	1.66667
2.11111	4.66667	2.55556	2.33333	2.33333
2.33333	4.55556	2.33333	2.33333	2.66667
2.55556	4.22222	1.88889	2	3.33333
2.77778	4	1.44444	1.66667	3.33333
3	3.77778	1.11111	1.66667	2.66667
3.44444	3.66667	0.777778	1.66667	2
3.44444	3.55556	0.555556	1.66667	2.33333
3.66667	3.77778	0.666667	1.66667	2.66667
3.22222	4	0.777778	1.66667	2
2.77778	4	0.888889	1.66667	2
2.33333	3.77778	1	1.66667	2
1.77778	3.77778	1.11111	1.83333	1
1	3.77778	1.55556	2	0
0.888889	3.55556	2.11111	2.5	0
0.777778	3.55556	2.66667	2.83333	0
0.666667	3.88889	3.11111	3.16667	0
0.888889	4.22222	3.66667	3.33333	0
1.11111	4.44444	3.77778	3.5	0
1.55556	4.55556	3.77778	3	0
2.22222	4.77778	3.66667	2.83333	0
2.88889	4.66667	3.66667	2.66667	0
3.11111	4.55556	3.88889	2.5	0
3.33333	4.33333	4.11111	2.33333	0
3.22222	4.44444	4.33333	2.5	1.33333
3.44444	4.44444	4.66667	3.16667	2.66667
3.33333	4.11111	4.66667	3.66667	2.66667
3.55556	3.77778	4.33333	4.16667	2.66667
3.88889	3.33333	3.88889	4.66667	2.66667
3.77778	2.88889	3.44444	5.16667	1.33333
3.11111	2.44444	3	5	0
3.22222	2.55556	3	5	0
3.22222	2.55556	3	5	0
3	2.66667	3	5	0
3.33333	3.22222	3	4.83333	0
3.77778	3.77778	3	4.66667	0
3.66667	4.44444	2.88889	4.66667	0
3.66667	5	2.77778	4.83333	0
3.77778	5.33333	2.77778	5.16667	0.333333
3.77778	4.88889	2.77778	5.33333	0.666667
3.44444	4.44444	2.77778	5.5	1
3.11111	3.44444	2.77778	5.5	1.33333
2.66667	2.66667	2.77778	5.83333	1.66667
2.22222	2.11111	2.77778	5.83333	1.66667
1.88889	2	2.77778	6	2.66667
1.77778	1.77778	3	6.16667	3.66667
1.66667	2.11111	3.22222	5.5	4
1.66667	2.77778	3.55556	4.33333	4.33333
1.66667	3.44444	3.88889	3.33333	4.66667
1.66667	3.88889	4.33333	2.5	4
1.77778	4.22222	4.55556	1.66667	3.33333
1.77778	4.22222	4.55556	1.66667	3.33333
1.77778	3.88889	4.44444	1.66667	3.33333
1.88889	3.77778	4.44444	1.66667	3.33333
2.11111	3.77778	4.33333	1.66667	3.33333
2.11111	4.33333	4.22222	1.66667	3.33333
2.11111	3.88889	4.22222	2.33333	3.33333
2.11111	3.66667	4.22222	3.33333	3.33333
2	3.22222	4.11111	4.5	3
1.77778	3.22222	4	5.16667	2.33333
2	2.88889	3.88889	5.33333	2.33333
2.44444	3.55556	3.88889	5	2.33333
2.88889	4	3.88889	4.33333	2.33333
3.44444	4.44444	3.88889	3.33333	2.66667
3.77778	4.44444	3.88889	2.83333	2.66667
3.55556	4.44444	3.88889	2.66667	2.33333
3.22222	4.22222	3.66667	2.33333	2
3.33333	3.88889	3.44444	1.83333	1.66667
3.33333	3.55556	3.22222	1.66667	1.33333
3.55556	3.22222	3.22222	1.5	1.66667
4.11111	3.11111	3.22222	1.33333	2
4.33333	3.11111	3.55556	1	1.66667
4.22222	3.44444	4	0.833333	1.33333
4.33333	3.66667	4.11111	0.5	1
4.22222	3.44444	4	0.666667	0.666667
3.77778	3	3.88889	0.666667	0
3.66667	2.66667	3.77778	1	0
3.44444	2.33333	3.66667	1.33333	0
3	2.33333	3.88889	1.66667	0
2.77778	2.77778	4.11111	1.66667	0
2.55556	3.11111	4.33333	2	0
2.55556	3.44444	4.33333	2.16667	0
2.88889	3.55556	4.33333	2.5	0
2.55556	3.22222	4	2.66667	0.333333
2.22222	2.88889	3.66667	2.66667	0.666667
2.11111	2.66667	3.33333	2.66667	1
1.77778	2.44444	3.11111	2.5	1.66667
1.33333	2.22222	2.77778	2.16667	2.33333
1.44444	2.44444	2.77778	2	2.66667
1.44444	2.66667	2.88889	1.83333	3
1.77778	2.88889	3	2	3
2.11111	2.66667	3.11111	2.33333	2.66667
2.44444	2.44444	3.11111	2.5	2.66667
3.11111	2	3.55556	2.33333	2.66667
3.44444	1.66667	3.88889	2.16667	2.66667
3.44444	1.55556	3.77778	1.66667	3
3.22222	1.66667	3.66667	1.16667	3.33333
2.66667	1.77778	3.66667	0.833333	3.33333
2	1.88889	3.33333	0.833333	3.33333
1.77778	2	2.88889	0.666667	3.33333
1.55556	2	2.88889	0.5	3.33333
1.55556	2.22222	2.88889	0.333333	3.33333
1.66667	2.55556	3.11111	0.166667	3.33333
1.77778	3	3.22222	0	3.33333
1.88889	3.44444	3.22222	0.666667	3.33333
2.44444	3.22222	3.22222	1.33333	3.33333
3.22222	3	3.66667	2	3.33333
3.88889	2.66667	3.88889	2.66667	3.33333
3.88889	2.44444	4.11111	3.33333	3.33333
3.88889	2.11111	4.55556	3	3.33333
3.33333	2.44444	5.22222	3	3.33333
2.55556	2.55556	5.44444	2.5	3.33333
1.88889	2.66667	5.55556	1.83333	3.33333
1.88889	2.55556	5.66667	1.33333	3.33333
1.88889	2.44444	5.33333	1.5	3.33333
2	2.22222	4.77778	1.33333	3.33333
2.11111	2.22222	3.77778	1.66667	3.33333
2.22222	2.22222	3.33333	2.16667	3.33333
2.11111	2.22222	2.88889	3.16667	3.33333
2.11111	2.33333	2.88889	3.83333	3.33333
2.33333	2.33333	2.88889	4.5	3.33333
2.22222	2.33333	3.55556	5.16667	3.33333
2.11111	2.33333	3.55556	6	3.33333
2.11111	2.22222	3.22222	5.66667	3.33333
2	2	2.88889	5	3.33333
1.88889	1.88889	2.88889	4.33333	3
2.11111	1.77778	2.55556	3.5	2.66667
2.66667	2	2.44444	2.66667	2
3	2.22222	2.44444	2	1.33333
3.33333	2.44444	2.44444	1.66667	0.666667
3.44444	2.44444	2.22222	1.33333	1
3.55556	2.33333	2	1	1.33333
3.33333	2.22222	1.77778	0.666667	2
3.33333	2.22222	1.55556	0.666667	2
3.11111	2.44444	1.33333	0.666667	2
2.77778	2.77778	1	0.666667	1.33333
2.33333	3	0.777778	0.666667	0.666667
1.88889	2.88889	0.888889	0.5	0
1.44444	2.77778	1.22222	0.333333	0.666667
1.22222	2.44444	1.55556	0.166667	1.33333
1.33333	2.22222	1.77778	0	1.33333
1.55556	2.11111	2	0	1.33333
2	2.11111	1.77778	0	1.33333
2.33333	2.33333	1.44444	0.666667	0.666667
2.66667	2.33333	1.11111	1.33333	0
2.77778	2.33333	0.888889	2	0
2.88889	2.44444	0.777778	2.66667	0
2.77778	2.44444	0.777778	3.33333	0
2.77778	2.33333	1	3.33333	0
2.77778	2.44444	1.22222	2.66667	0
2.77778	2.55556	1.44444	2	0
2.55556	2.44444	1.66667	1.33333	0
2.33333	2.33333	2.11111	0.666667	0
2.11111	2.11111	2.44444	0.166667	0
1.88889	2	2.44444	0.333333	0
1.77778	1.88889	2.55556	0.333333	0
1.88889	1.88889	2.33333	0.333333	0
2.33333	1.88889	2.11111	0.333333	0
2.55556	1.88889	2	0.166667	0
2.77778	2	2.22222	0	0
2.77778	1.88889	2.33333	0	0
2.77778	1.88889	2.66667	0	0
2.44444	1.88889	2.77778	0	0
2.33333	2.33333	2.66667	0	0
2.22222	2.55556	2.33333	0	0
2.22222	2.66667	2	0.166667	0
2	2.77778	1.77778	0.333333	0
1.88889	3.11111	1.55556	0.5	0
1.77778	3	1.66667	0.666667	0
1.66667	2.88889	1.77778	0.833333	0
1.55556	3	1.88889	0.833333	0
1.77778	3.22222	1.88889	0.833333	0
1.66667	3.44444	1.88889	0.666667	0
1.55556	3.22222	1.66667	0.5	0
1.55556	3	1.66667	0.5	0
1.55556	2.88889	1.44444	0.5	0
1.44444	2.77778	1.22222	0.5	0
1.55556	2.44444	1	0.666667	0
1.66667	2.66667	0.777778	0.833333	0
1.66667	2.88889	0.444444	1.16667	0
1.66667	2.88889	0.666667	1.16667	0
1.66667	2.55556	0.555556	1	0
1.66667	2.22222	0.555556	0.833333	0
1.44444	1.55556	0.444444	0.666667	0
1.22222	0.888889	0.444444	0.166667	0
1	0.444444	0.111111	0	0
0.777778	0.222222	0.111111	0	0.333333
0.666667	0	0	0	0.666667
0.888889	0	0	0.166667	1
1	0.111111	0.111111	0.833333	2
1.33333	0.222222	0.222222	1.66667	3
1.55556	0.333333	0.333333	2.16667	3.33333
1.77778	0.444444	0.444444	2.5	3.66667
1.66667	0.555556	0.555556	2.33333	3.33333
1.55556	0.555556	0.666667	1.66667	2.33333
1.22222	0.555556	0.777778	0.833333	1.33333
1	0.777778	0.888889	0.333333	0.666667
0.666667	1	1	0	0
0.444444	1.22222	1.11111	0	0
0.333333	1.33333	1.11111	0	0
0.222222	1.33333	1.11111	0.333333	0
0.111111	1.11111	1.11111	1	0.333333
0	1	1	1.66667	0.333333
0	0.888889	0.888889	2.5	0.333333
0.111111	0.888889	0.666667	3.16667	0.333333
0.222222	1	0.444444	3.33333	0.333333
0.444444	1.11111	0.222222	2.83333	0
0.444444	1.11111	0.111111	2.16667	0
0.444444	1.11111	0.222222	1.33333	0
0.555556	1.11111	0.333333	0.666667	0
0.444444	1.22222	0.444444	0.166667	0
0.222222	1.22222	0.555556	0	0
0.222222	1.22222	0.666667	0	0
0.444444	1.11111	0.555556	0.666667	0
0.222222	1.11111	0.666667	0.666667	0
0.222222	0.777778	0.777778	0.833333	0
0.222222	0.555556	0.888889	1.16667	0
0.222222	0.333333	1	1.16667	0
0	0.222222	1.11111	0.5	0
0	0	1.11111	0.5	0
0	0	1.11111	0.333333	0
0	0	1.11111	0	0
0	0	1.11111	0	0
0	0.111111	1.11111	0	0
0	0.666667	1.11111	0	0
0.444444	1	1.22222	0	0
0.444444	1.44444	1.22222	0	0
0.444444	1.88889	1.22222	0	0
0.555556	2.22222	1.22222	0	0
0.666667	2.11111	1.22222	0.666667	0
0.333333	2.22222	1.11111	0.833333	0
0.444444	2.33333	1.11111	0.833333	0
0.555556	2.66667	1	0.833333	0
0.666667	2.77778	0.888889	1	0
0.666667	2.55556	1.22222	0.5	0.333333
0.666667	2.33333	1.55556	0.833333	0.333333
0.666667	2	1.88889	1.33333	1.66667
0.777778	1.55556	2	1.5	3
0.777778	1.33333	2	1.5	4.33333
0.888889	1.66667	1.55556	2	4
1	1.66667	1.11111	1.83333	4
1.11111	1.88889	0.888889	1.66667	2.66667
1.11111	2.11111	1	1.83333	1.33333
1.11111	2.33333	1.22222	2	0
1.11111	2.11111	1.33333	1.33333	0
1.11111	2.33333	1.44444	1	0
0.888889	2.11111	1.33333	0.666667	0
0.666667	1.77778	1.22222	0.333333	1.33333
0.444444	1.44444	1.11111	0	2.66667
0.222222	1.33333	1.55556	0	4
0	1.22222	1.55556	0	6
0	1.44444	1.66667	0	7.33333
0	1.44444	1.77778	0	7.33333
0.111111	1.44444	2.11111	0	7.33333
0.333333	1.44444	2.22222	0	7.33333
0.444444	1.88889	2.66667	0	6.66667
0.555556	2.33333	3	0	6.66667
0.666667	3.11111	3.33333	0	7.33333
0.666667	3.77778	3.44444	0.666667	8
0.555556	3.77778	3.11111	1.33333	8.66667
0.555556	3.22222	2.88889	1.33333	9.33333
0.555556	2.55556	2.66667	1.33333	9.33333
0.555556	1.77778	2.44444	1.33333	8.66667
0.555556	1.22222	2.22222	0.666667	8
0.555556	1.22222	2.22222	0	7.33333
0.555556	1.22222	2.22222	0	5.33333
0.666667	1.22222	2.22222	0	4
0.666667	1.22222	2.44444	0	2.66667
0.666667	1.11111	2.55556	0.166667	1.33333
0.666667	1.11111	2.66667	0.5	0
0.666667	1.11111	2.77778	1	0
0.555556	1.11111	2.88889	1.5	0
0.555556	1.11111	2.66667	2	0
0.555556	1.11111	2.77778	2.33333	0
0.444444	1.11111	3.11111	2.5	0
0.555556	1.22222	3	2.83333	0
0.444444	1.33333	2.88889	3.16667	0
0.333333	1.55556	2.88889	3.5	0
0.222222	1.88889	2.77778	3.83333	0
0.222222	1.88889	2.22222	3.5	0
0	1.77778	2.11111	2.83333	0
0	1.66667	2	2.33333	0
0	1.44444	2	1.66667	0
0.111111	1.11111	1.88889	1	0.333333
0.333333	1.22222	1.88889	1	0.333333
0.444444	1.33333	1.88889	1	0.333333
0.555556	1.33333	1.66667	0.666667	0.333333
0.666667	1.44444	1.55556	0.5	0.333333
0.555556	1.55556	1.55556	0.333333	0
0.333333	1.44444	1.66667	0.166667	0
0.222222	1.44444	1.77778	0	0
0.111111	1.66667	1.88889	0.166667	0
0	1.55556	1.77778	0.333333	0
0	1.44444	1.55556	0.5	1.33333
0	1.44444	1.33333	0.666667	1.33333
0	1.33333	1.11111	0.666667	1.33333
0	1.11111	1.33333	0.5	1.33333
0	1.11111	1.66667	0.333333	1.33333
0	1.11111	2	0.166667	0
0	1.11111	2.33333	0	0
0	1.11111	2.66667	0	0
0	1.11111	2.77778	0	0
0	1.11111	2.77778	0	0
0	1.22222	2.77778	0	0
0	1.33333	2.55556	0	0
0	1.33333	2.33333	0	0
0.222222	1.33333	2.11111	0	0
0.666667	1.33333	1.88889	0	0
0.666667	1.22222	1.66667	0	0
0.666667	0.888889	1.66667	0	0
0.666667	0.666667	1.66667	0	0
0.444444	0.444444	1.66667	0	0
0	0.444444	1.66667	0	0
0	0.222222	1.66667	0	0
0	0.555556	1.66667	0	0
0	0.777778	1.66667	0	0
0	1	1.66667	0	0
0	1	1.66667	0	0
0	1.22222	1.66667	0	0
0	1.11111	1.77778	0.333333	0
0	0.888889	1.77778	0.333333	0
0	0.666667	1.88889	0.333333	0.333333
0	0.444444	2	0.333333	0.666667
0	0.222222	2.11111	0.333333	1
0	0	2.11111	0	1
0	0	2.22222	0	1
0	0	2	0	0.666667
0	0	2.22222	0	0.333333
0	0	2.22222	0	0
0	0	2.22222	0	0
0	0	2.44444	0	0
0	0.222222	2.88889	0	0
0	0.444444	2.88889	0	0
0	0.666667	3.11111	0	0
0	0.888889	3.33333	0	0
0	1.11111	3.44444	0	0
0	1.55556	3	0	0
0	1.55556	2.55556	0	0
0	1.55556	2.44444	0	0
0	1.55556	2.33333	0	0
0	1.44444	2.11111	0	0
0	0.888889	2.44444	0	0
0.222222	0.777778	3.33333	0	0
0.222222	0.666667	3.88889	0	0
0.222222	0.555556	4.33333	0	0
0.222222	0.555556	4.77778	0	0
0.222222	0.666667	4.88889	0	0
0	0.777778	4.44444	0	0
0	1.33333	4	0	0
0	1.66667	3.77778	0	0
0	2	3.44444	0	0
0	2.33333	3.44444	0	0
0	2.22222	3.44444	0	0
0	1.55556	3.66667	0	0
0	1.11111	3.77778	0	0
0	0.666667	3.55556	0	0
0	0.111111	3.11111	0	0
0	0	2.66667	0.333333	0
0	0	2	0.333333	0
0	0	1.33333	0.333333	0
0	0	1.11111	0.333333	0
0	0	1.11111	0.333333	0
0.222222	0	1.11111	0.166667	0
0.444444	0	1.22222	0.333333	0
0.444444	0	1.33333	0.5	0
0.444444	0	1.55556	0.666667	0
0.444444	0	1.77778	0.666667	0
0.222222	0.333333	2	0.5	0
0	1.11111	2.11111	0.333333	0
0	1.33333	2.22222	0.166667	0
0	1.55556	2.22222	0	0
0	1.77778	2.22222	0	0
0	1.66667	2.22222	0	0
0	0.888889	2.11111	0	0
0	0.888889	2	0	0
0	0.888889	1.77778	0	0
0	0.888889	1.55556	0	0
0	0.888889	1.33333	0	0
0.222222	1.11111	1.22222	0	0
0.222222	1.11111	1.11111	0	0
0.222222	1.22222	1.11111	0	0
0.222222	1.44444	1.11111	0	0
0.222222	1.55556	1	0	0
0	1.66667	1.11111	0	0
0	1.44444	1.11111	0	0
0	1.11111	1	0	0
0	0.666667	0.888889	0	0
0	0.333333	0.888889	0.166667	0
0	0	0.666667	0.166667	0
0	0	0.666667	0.166667	0
0	0	0.777778	0.166667	0
0.222222	0	0.888889	0.333333	0
0.222222	0	1.22222	0.333333	0
0.222222	0	1.55556	0.833333	0
0.222222	0	1.66667	1	0
0.222222	0	1.77778	1.16667	0
0	0	1.88889	1.16667	0
0	0	1.88889	1	0
0	0	1.66667	0.5	0
0	0	1.55556	0.333333	0
0	0	1.44444	0.166667	0
0	0	1.33333	0	0
0	0	1.11111	0	0
0.444444	0	1.11111	0	0
0.888889	0	1.11111	0	0
0.888889	0	1.11111	0	0
0.888889	0.111111	1.11111	0	0
0.888889	0.222222	1.33333	0	0
0.555556	0.333333	1.55556	0	0
0.111111	0.444444	1.77778	0	0
0.111111	0.555556	2	0	0
0.555556	0.666667	2	0	0
1	0.777778	1.77778	0	0
0.888889	0.888889	1.55556	0	0
0.888889	1	1.33333	0	0
0.888889	1.11111	1.11111	0.5	0
0.444444	1.22222	1.11111	1	0
0	1.33333	1.11111	1	0
0	1.22222	1.11111	1	0
0	1.11111	1.11111	1	0
0	0.888889	1.11111	0.5	0
0	0.555556	1.11111	0	0.333333
0	0.222222	1.11111	0	0.666667
0	0.111111	1.11111	0	0.666667
0	0	1.11111	0	0.666667
0	0	1.11111	0.333333	0.666667
0	0	1.11111	0.5	0.333333
0.111111	0	1.11111	0.666667	0
0.222222	0	1.11111	0.833333	0
0.333333	0	1.11111	1.16667	0
0.444444	0	1.11111	0.833333	0
0.555556	0	1.11111	0.666667	0
0.555556	0	1.11111	0.5	0
0.555556	0	1.11111	0.333333	0
0.666667	0	1.22222	0	0
0.666667	0	1.44444	0	0
0.555556	0	1.66667	0	0
0.444444	0	2.22222	0	0
0.333333	0	2.33333	0	0
0.111111	0	2.33333	0	0
0	0	2.22222	0	0
0	0	2.11111	0	0
0.222222	0	1.66667	0	0
0.222222	0	1.66667	0	0
0.333333	0	1.66667	0	0
0.444444	0	1.55556	0.333333	0
0.444444	0	1.44444	0.833333	0
0.222222	0	1.33333	1.33333	0
0.222222	0	1.22222	1.83333	0
0.111111	0	1.11111	2.33333	0
0	0	1.11111	2.5	0
0	0	1.11111	2.5	0
0	0	1.11111	2.66667	0
0	0	1.11111	2.83333	0
0	0	1.11111	2.33333	0
0	0	1.11111	1.83333	0
0	0	1.11111	1.5	0
0.111111	0	1.11111	0.833333	0
0.333333	0.222222	1.11111	0.166667	0
0.777778	0.444444	1.22222	0.166667	0
0.777778	0.666667	1.33333	0.333333	0
0.777778	0.666667	1.22222	0.333333	0
0.666667	0.666667	1.11111	0.5	0
0.444444	0.444444	1.11111	0.666667	0
0	0.222222	1.22222	0.833333	0
0	0	1.11111	0.833333	0
0	0	1.22222	0.833333	0
0	0	1.22222	0.833333	0
0	0	1.11111	0.833333	0
0.111111	0	0.777778	0.833333	0
0.222222	0	0.666667	0.833333	0
0.222222	0	0.555556	0.833333	0
0.222222	0	0.555556	0.833333	0
0.222222	0	0.555556	0.833333	0
0.111111	0	0.555556	0.833333	0
0	0	0.555556	0.833333	0
0	0	0.555556	0.666667	0
0	0	0.555556	0.5	0
0.111111	0.111111	0.666667	0.333333	0
0.222222	0.222222	0.777778	0.166667	1
0.222222	0.333333	0.888889	0	2
0.222222	0.444444	1	0	3
0.555556	0.777778	1.11111	0	4
0.555556	0.777778	1	0	5
0.555556	0.777778	0.888889	0	4.33333
0.666667	0.888889	0.888889	0	3.66667
0.777778	1	0.666667	0	3
0.555556	0.888889	0.555556	0.166667	2.33333
0.555556	0.777778	0.555556	0.333333	1.33333
0.555556	0.666667	0.444444	0.333333	1
0.555556	0.555556	0.222222	0.333333	0.666667
0.555556	0.444444	0.555556	0.333333	1
0.555556	0.333333	0.777778	0.166667	1.33333
0.555556	0.444444	0.777778	0	2
0.555556	0.555556	0.777778	0	2
0.555556	0.555556	0.777778	0	2
0.555556	0.555556	0.444444	0	1.33333
0.555556	0.555556	0.111111	0	0.666667
0.555556	0.555556	0	0	0
0.555556	0.444444	0.111111	0	0
0.555556	0.333333	0.222222	0.166667	0
0.555556	0.444444	0.555556	0.333333	0
0.555556	0.333333	0.666667	0.5	0
0.555556	0.222222	0.777778	0.666667	0
0.555556	0.222222	0.777778	0.833333	0
0.555556	0.222222	0.777778	0.833333	0
0.555556	0	0.555556	0.833333	0
0.555556	0.111111	0.555556	0.833333	0
0.555556	0.222222	0.555556	0.833333	0.666667
0.555556	0.333333	0.555556	0.833333	0.666667
0.555556	0.444444	0.555556	0.833333	0.666667
0.555556	0.555556	0.555556	0.833333	0.666667
0.555556	0.555556	0.555556	0.833333	2
0.555556	0.666667	0.777778	0.833333	1.33333
0.555556	0.555556	1	0.666667	1.33333
0.555556	0.444444	1.22222	0.5	1.33333
0.555556	0.333333	1.44444	0.333333	1.33333
0.777778	0.222222	1.66667	0.166667	0
1	0	1.66667	0	0
1.22222	0	1.66667	0	0
1.44444	0	1.66667	0.333333	0
1.66667	0	1.66667	0.666667	0
1.66667	0	1.66667	0.666667	0
1.77778	0	1.55556	0.833333	0
1.88889	0	1.55556	1	0
2	0	1.66667	0.833333	0
2.11111	0	1.77778	0.666667	0
2.22222	0	1.88889	0.833333	0
2.22222	0	2.11111	0.833333	0
1.88889	0	2.22222	0.833333	0
1.55556	0	2	0.833333	0
1.22222	0	1.77778	0.833333	0
0.888889	0.111111	1.55556	0.833333	0
0.555556	0.111111	1.33333	0.833333	0
0.777778	0.111111	1.11111	0.666667	0
0.777778	0.333333	0.888889	0.5	1
0.777778	0.444444	0.666667	0.333333	2
0.777778	0.444444	0.444444	0.166667	3.66667
0.777778	0.555556	0.222222	0	4.33333
0.555556	0.666667	0.222222	0	5
0.555556	0.555556	0.333333	0	4.66667
0.555556	0.555556	0.888889	0	4.33333
0.555556	0.555556	1.22222	0	3.33333
0.555556	0.555556	1.55556	0	3.33333
0.555556	0.555556	1.66667	0	3.33333
0.555556	0.555556	2.11111	0.166667	3.33333
0.555556	0.555556	2.22222	0.166667	3.33333
0.666667	0.555556	2.55556	0.166667	3.66667
0.777778	0.555556	2.88889	0.166667	4
0.888889	0.555556	2.77778	0.166667	4
0.888889	0.444444	2.44444	0	3.33333
0.888889	0.333333	2	0	2.66667
0.777778	0.222222	1.55556	0	1.66667
0.666667	0.111111	1.11111	0	0.666667
0.555556	0	1.22222	0	0
0.777778	0	1.44444	0	0
0.777778	0	1.55556	0	0
0.777778	0	1.66667	0	0
0.777778	0	1.77778	0	0.333333
0.777778	0	1.77778	0	2.33333
0.555556	0	1.33333	0	4
0.555556	0	1	0	5.33333
0.555556	0	0.777778	0	6.66667
0.555556	0	0.555556	0	7.66667
0.555556	0	0.333333	0	7
0.666667	0	0.444444	0	6.66667
0.777778	0	0.555556	0	5.33333
0.888889	0	0.555556	0	4.33333
1	0	0.555556	0	3.66667
1.11111	0	0.555556	0	3
1.11111	0	0.555556	0	2.33333
1	0	0.555556	0	3
0.888889	0	0.555556	0	3
0.777778	0	0.555556	0	3.33333
0.666667	0	0.555556	0	3.33333
0.555556	0	0.555556	0	3.33333
0.555556	0	0.444444	0	3.33333
0.555556	0	0.333333	0	3.66667
0.555556	0	0.222222	0.166667	3.33333
0.555556	0	0.111111	0.333333	3.33333
0.555556	0	0	0.5	3.33333
0.555556	0	0	0.833333	3.33333
0.555556	0	0	1.16667	3
0.555556	0	0	1.33333	2.33333
0.555556	0	0	1.5	1.66667
0.555556	0	0.111111	1.5	1
0.555556	0	0.111111	1.5	0.333333
0.555556	0	0.111111	1.16667	0
0.555556	0	0.111111	0.833333	0
0.555556	0	0.111111	0.5	0
0.555556	0.111111	0	0.333333	0
0.555556	0.222222	0.222222	0	0
0.555556	0.333333	0.444444	0	0
0.555556	0.444444	0.444444	0	0
0.555556	0.444444	0.444444	0	0
0.555556	0.333333	0.444444	0.166667	0
0.555556	0.222222	0.222222	0.333333	0
0.555556	0.111111	0	0.833333	0
0.555556	0	0	1	0
0.555556	0	0	1.16667	0
0.555556	0	0	1.16667	0
0.555556	0	0	1.16667	0
0.555556	0	0	0.833333	0
0.555556	0	0	0.833333	0
0.555556	0	0	0.833333	0
0.555556	0	0.111111	0.833333	0
0.555556	0	0.333333	0.833333	0
0.555556	0.111111	0.555556	0.666667	0
0.555556	0.333333	0.888889	0.5	0
0.555556	0.555556	1.22222	0.333333	0
0.555556	0.777778	1.44444	0.166667	0
0.555556	1	1.33333	0	0
0.555556	1.11111	1.22222	0	0
0.555556	1.11111	1	0	0
0.555556	1.11111	0.777778	0	0
0.555556	1.22222	0.555556	0	0
0.555556	1.33333	1	0	0
0.555556	1.44444	1.44444	0.166667	0
0.555556	1.77778	1.44444	0.5	0
0.555556	1.77778	1.44444	0.666667	0
0.555556	1.66667	1.44444	0.833333	0
0.555556	1.55556	1.11111	1	0
0.555556	1.44444	0.666667	1	0
0.555556	1.11111	0.666667	0.833333	0.333333
0.555556	1.11111	0.666667	0.833333	0.666667
0.555556	1.11111	0.555556	0.833333	1
0.555556	1.11111	0.333333	0.833333	1.33333
0.555556	1.11111	0.222222	0.833333	1.66667
0.555556	1.11111	0.111111	0.833333	1.66667
0.555556	1.11111	0	0.833333	1.66667
0.555556	1.11111	0	0.833333	1.66667
0.555556	1.11111	0	0.833333	1.66667
0.555556	1	0	0.833333	1.66667
0.555556	0.888889	0	0.833333	2
0.555556	0.777778	0.111111	0.833333	2.33333
0.555556	0.666667	0.222222	0.833333	2.66667
0.555556	0.555556	0.333333	0.833333	3
0.555556	0.555556	0.444444	0.666667	2.66667
0.555556	1	0.555556	0.666667	2
0.555556	1.44444	0.555556	0.666667	1.33333
0.555556	2	0.444444	0.5	1.33333
0.555556	2.55556	0.333333	0.333333	0.666667
0.555556	3.11111	0.222222	0.333333	0.666667
0.555556	3.55556	0.111111	0.166667	0.666667
0.555556	4	0	0	0.666667
0.555556	4.33333	0	0.166667	0
0.555556	4.44444	0	0.333333	0
0.555556	4.55556	0	0.5	0
0.555556	4.33333	0	0.5	0
0.555556	4	0	0.5	0
0.555556	3.66667	0.111111	0.333333	0
0.555556	3.44444	0.222222	0.166667	0
0.555556	3.22222	0.444444	0	0
0.555556	3	0.666667	0	0
0.555556	2.88889	0.888889	0.166667	0
0.555556	2.66667	1	0.333333	0
0.555556	2.55556	1	0.333333	0
0.555556	2.44444	0.888889	0.333333	0
0.555556	2.33333	0.777778	0.333333	0
0.666667	1.77778	0.666667	0.166667	0
0.777778	1.33333	0.555556	0	0
1	1	0.555556	0	0
1.22222	0.666667	0.555556	0	0
1.44444	0.333333	0.555556	0	0
1.55556	0.444444	0.555556	0	0
1.66667	0.555556	0.888889	0.166667	0.333333
1.44444	0.555556	1.22222	0.333333	0.666667
1.22222	0.444444	1.55556	0.666667	1
1	0.333333	2	0.833333	1
0.777778	0.222222	2.44444	1	1
0.555556	0.111111	2.55556	1	0.666667
0.555556	0	2.55556	1	0.333333
0.555556	0	2.55556	0.833333	0
0.555556	0	2.66667	0.833333	0
0.555556	0	2.55556	0.833333	0
0.555556	0	2.44444	0.833333	0
0.555556	0	2.44444	0.833333	0.333333
0.555556	0	2.55556	0.833333	0.333333
0.555556	0	2.44444	0.666667	0.333333
0.555556	0	2.55556	0.5	0.333333
0.555556	0	2.66667	0.333333	0.333333
0.777778	0	2.77778	0.166667	0
0.777778	0	2.77778	0	0
0.777778	0	2.22222	0	0
0.777778	0	1.66667	0	0
0.777778	0	1.11111	0	0
0.555556	0	0.555556	0	0
0.555556	0	0	0	0
0.666667	0	0	0	0
0.666667	0	0	0	0
0.666667	0.444444	0	0	0
0.666667	0.888889	0	0	0
0.666667	1.77778	0	0.166667	0.666667
0.555556	2.22222	0	0.166667	2.33333
0.555556	2.22222	0	0.166667	3
0.555556	1.77778	0	0.166667	3.66667
0.555556	1.33333	0.111111	0.166667	4.33333
0.555556	0.444444	0.222222	0	4.33333
0.555556	0	0.333333	0	3.33333
0.555556	0	0.444444	0	2.66667
0.555556	0	0.555556	0	2
0.555556	0	0.555556	0	1.33333
0.555556	0	0.444444	0.166667	0.666667
0.555556	0	0.333333	0.333333	0
0.555556	0	0.222222	0.333333	0
0.555556	0	0.111111	0.333333	0
0.555556	0	0.333333	0.333333	0
0.555556	0	0.666667	0.333333	0
0.555556	0	0.777778	0.333333	0
0.555556	0	0.888889	0.5	0
0.555556	0	1	0.5	0
0.555556	0	0.777778	0.833333	0
0.555556	0	0.555556	0.666667	0
0.777778	0	0.555556	0.5	0
1	0	0.555556	0.5	0
1.22222	0	0.555556	0.666667	0
1.44444	0	0.444444	0.5	0.333333
1.66667	0	0.333333	0.666667	0.666667
1.66667	0	0.222222	0.833333	1
1.66667	0	0.111111	0.833333	1.33333
1.77778	0	0	0.833333	1.66667
1.88889	0	0	0.833333	1.66667
2	0	0	0.833333	1.66667
2.11111	0	0	0.833333	1.66667
2.11111	0	0	0.666667	1.33333
2.11111	0	0.222222	0.5	1
2.11111	0	0.444444	0.333333	0.666667
2.11111	0	0.666667	0.166667	0.333333
2	0	0.888889	0	0
2	0.222222	1.11111	0	0
1.66667	0.444444	1.11111	0	0
1.33333	0.666667	1.11111	0	0
1	0.888889	1.11111	0	0
0.777778	1.11111	1.11111	0	0
0.555556	0.888889	1.11111	0	0
0.555556	0.666667	1.22222	0	0
0.555556	0.444444	1.33333	0	0
0.555556	0.222222	1.44444	0	0.666667
0.555556	0	1.55556	0.166667	0.666667
0.555556	0	1.66667	0.333333	0.666667
0.555556	0	1.44444	0.333333	0.666667
0.555556	0	1.22222	0.333333	0.666667
0.555556	0	1	0.333333	0.333333
0.555556	0	0.777778	0.166667	0.333333
0.666667	0	0.555556	0	0.333333
0.777778	0	0.555556	0	0.333333
0.888889	0	0.555556	0	0.333333
0.888889	0	0.555556	0	0
0.888889	0	0.666667	0	0
0.777778	0	0.777778	0	0
0.666667	0	0.888889	0	0
0.666667	0	1	0	0
1	0	1.11111	0	0
1.22222	0	1.11111	0	0
1.44444	0	1.11111	0	0
1.66667	0	1.11111	0	0
1.77778	0.222222	1.11111	0	0
1.44444	0.222222	1.11111	0	1.33333
1.22222	0.222222	1.11111	0	2.66667
1	0.222222	1.11111	0.166667	4
0.777778	0.222222	1.11111	0.333333	5
1	0	1.11111	0.5	5.66667
1.22222	0	1.11111	0.666667	5
1.22222	0	1.11111	0.833333	4.33333
1.22222	0	1.11111	0.833333	3.66667
1.22222	0	1.11111	1	3.33333
1	0	1.11111	1.16667	3.33333
1	0	1.11111	1.16667	3.33333
1.33333	0	1.11111	1.16667	3.33333
1.33333	0	1.11111	1.16667	3.33333
1.33333	0	1.55556	1	3.66667
1.11111	0	1.55556	0.833333	4
1	0	1.55556	0.833333	4
0.666667	0	1.66667	0.666667	4
0.666667	0	1.77778	0.5	4
0.666667	0.111111	1.33333	0.333333	3.66667
0.666667	0.333333	1.33333	0.166667	3.33333
0.555556	0.444444	1.33333	0	3.33333
0.555556	0.555556	1.22222	0	3.33333
0.555556	0.666667	1.11111	0	3.33333
0.555556	0.666667	1.11111	0	3.33333
0.555556	0.555556	1.11111	0	3.33333
0.555556	0.555556	1.11111	0	3.33333
0.777778	0.555556	1.11111	0	3.33333
0.777778	0.555556	1.11111	0	3.33333
0.777778	0.555556	1.11111	0	3.33333
0.777778	0.555556	1.11111	0	3.33333
0.777778	0.555556	1.11111	0	3.33333
0.555556	0.555556	1.11111	0	3.33333
0.555556	0.555556	1.11111	0	3.33333
0.555556	0.555556	1.11111	0.166667	4.66667
0.555556	0.555556	1.11111	0.166667	6
0.555556	0.555556	1.11111	0.166667	6
0.555556	0.555556	1.11111	0.166667	6
0.555556	0.555556	1.11111	0.166667	6
0.555556	0.555556	1.11111	0	4.66667
0.555556	0.555556	1.11111	0	3.33333
0.555556	0.555556	1.11111	0	3.33333
0.555556	0.555556	1.11111	0	3.33333
0.555556	0.555556	1.11111	0	3.33333
0.555556	0.555556	1.11111	0	3.66667
0.555556	0.555556	1.11111	0	4
0.555556	0.555556	1.11111	0	3.66667
0.555556	0.444444	1.33333	0	3.33333
0.555556	0.333333	1.55556	0	3
0.555556	0.222222	1.55556	0.166667	2
0.555556	0.111111	1.55556	0.166667	1
0.555556	0	1.55556	0.166667	0.666667
0.777778	0	1.33333	0.166667	0.333333
1	0	1.11111	0.166667	0
1.22222	0	1.11111	0	0
1.44444	0	1.11111	0	0
1.66667	0	1.11111	0	0
1.66667	0	1.11111	0	0
1.44444	0	1.11111	0	0.333333
1.22222	0	1.22222	0	0.333333
1	0	1.33333	0	0.333333
0.777778	0	1.44444	0	0.333333
0.444444	0	1.55556	0	0.333333
0.333333	0	1.66667	0	0
0.222222	0	1.66667	0	0
0.111111	0.111111	1.66667	0.333333	0
0	0.222222	1.66667	0.666667	0
0	0.333333	1.55556	1	0
0	0.444444	1.33333	1	0
0	0.555556	1.11111	1.16667	0
0	0.555556	0.888889	1	0
0	0.555556	0.666667	0.833333	0
0	0.555556	0.555556	0.666667	0
0	0.555556	0.666667	0.666667	0
0	0.555556	0.777778	0.666667	0
0	0.555556	0.888889	0.666667	0
0	0.555556	1	0.5	0
0.222222	0.555556	1.11111	0.333333	0
0.444444	0.555556	1.11111	0.333333	0
0.666667	0.555556	1.11111	0.166667	0
0.888889	0.555556	1	0	0
1.11111	0.555556	0.888889	0	0
1.11111	0.555556	0.777778	0	0
1.11111	0.555556	0.666667	0	1.33333
1.11111	0.555556	0.666667	0	2.66667
1.11111	0.555556	0.777778	0	4.66667
1.11111	0.555556	0.888889	0	6.66667
1.11111	0.555556	1	0	7.33333
1.11111	0.555556	1.11111	0	6.66667
1.11111	0.555556	1.11111	0	5.33333
1	0.555556	1.11111	0	4
0.888889	0.555556	1.11111	0	2.66667
0.777778	0.555556	1.11111	0.333333	2.66667
0.666667	0.555556	1.22222	0.333333	2.66667
0.555556	0.555556	1.33333	0.333333	3.33333
0.555556	0.555556	1.44444	0.333333	3
0.555556	0.555556	1.55556	0.333333	2.66667
0.555556	0.555556	1.55556	0	2.33333
0.555556	0.555556	1.44444	0	2
0.555556	0.555556	1.33333	0	1.66667
0.444444	0.555556	1.22222	0	1.33333
0.333333	0.555556	1.11111	0	1
0.222222	0.555556	1.11111	0	0.666667
0.111111	0.555556	1.11111	0	0.333333
0	0.555556	1.11111	0	0
0	0.555556	1.11111	0.166667	0
0	0.555556	1.11111	0.333333	0
0.111111	0.555556	1.11111	0.5	0
0.222222	0.555556	1.11111	0.666667	0
0.222222	0.555556	1	0.666667	0
0.222222	0.555556	0.888889	0.5	0
0.222222	0.555556	0.777778	0.333333	0
0.111111	0.555556	0.666667	0.166667	0
0	0.555556	0.555556	0	0
0	0.777778	0.555556	0	0
0	1	0.666667	0	0
0	1.22222	0.777778	0	0
0	1.44444	0.888889	0	0
0	1.66667	1	0	0
0	1.66667	1.11111	0	0
0	1.44444	1.11111	0	1.33333
0	1.22222	1.11111	0	2.66667
0	1	1.11111	0	4
0	0.777778	1.11111	0	5.33333
0	0.555556	1.11111	0	6.66667
0	0.555556	1.11111	0	6.66667
0	0.555556	1	0	6.66667
0	0.555556	0.888889	0	6.66667
0	0.555556	0.777778	0	6.66667
0	0.555556	0.666667	0	6
0	0.555556	0.555556	0.166667	5.33333
0	0.555556	0.555556	0.333333	4.66667
0	0.555556	0.555556	0.5	4
0	0.555556	0.555556	1	3.33333
0	0.555556	0.555556	1.5	3.33333
0	0.777778	0.555556	1.83333	3.33333
0	1	0.555556	1.83333	3.33333
0	1.22222	0.555556	1.83333	3.33333
0	1.22222	0.555556	1.33333	3.33333
0	1.22222	0.666667	0.833333	3.33333
0	1	1	0.333333	3.33333
0	0.777778	1.11111	0.166667	3.33333
0	0.555556	1.11111	0	3
0	0.555556	1.11111	0	2.66667
0.111111	0.555556	1.22222	0	2.33333
0.111111	0.555556	1.22222	0	2
0.111111	0.555556	1.44444	0.333333	1.66667
0.111111	0.555556	1.44444	0.666667	1.66667
0.333333	0.555556	1.44444	1	1.66667
0.222222	0.555556	1.22222	1.33333	1.66667
0.222222	0.555556	0.888889	1.66667	1.66667
0.222222	0.555556	0.555556	1.33333	1.66667
0.222222	0.555556	0.555556	1	1.66667
0	0.555556	0.555556	0.666667	1.66667
0	0.555556	0.555556	0.333333	1.66667
0	0.555556	0.555556	0.166667	1.66667
0	0.555556	0.555556	0.333333	1.66667
0	0.555556	0.666667	0.5	1.66667
0	0.555556	0.777778	0.666667	1.66667
0	0.555556	0.888889	0.666667	2
0	0.555556	1	0.5	2.33333
0	0.555556	1.11111	0.333333	2.66667
0	0.555556	1	0.166667	2.66667
0	0.555556	0.888889	0	2.66667
0.444444	0.555556	0.777778	0	2.66667
0.888889	0.555556	0.666667	0	2.66667
1.33333	0.555556	0.555556	0	4
1.77778	0.555556	0.555556	0	5.66667
2.22222	0.555556	0.555556	0	7.33333
2.22222	0.555556	0.555556	0	8.66667
2	0.555556	0.555556	0	10
1.77778	0.555556	0.555556	0	10
1.55556	0.555556	0.555556	0.333333	10
1.33333	0.555556	0.555556	0.666667	10
1.11111	0.666667	0.555556	0.833333	10.6667
1.11111	0.777778	0.555556	0.833333	10
1.11111	0.888889	0.555556	0.833333	9.33333
1.11111	1	0.555556	0.5	8.66667
1.11111	1.11111	0.555556	0.166667	8
0.888889	1.11111	0.666667	0	6
0.666667	1.11111	0.777778	0	5.33333
0.444444	1	0.777778	0	4.66667
0.222222	0.888889	0.777778	0	4
0	0.777778	0.777778	0	3.66667
0	0.666667	0.666667	0	4
0	0.555556	0.555556	0	4.66667
0	0.555556	0.555556	0	5.33333
0	0.666667	0.555556	0.166667	6
0	0.777778	0.555556	0.166667	6.33333
0	0.888889	0.555556	0.166667	6
0	1	0.555556	0.166667	5.33333
0	1.11111	0.555556	0.166667	4.66667
0	1.11111	0.555556	0	4
0	1.11111	0.555556	0	3
0	1.11111	0.555556	0	2.66667
0	1.11111	0.444444	0	2.33333
0	1.11111	0.333333	0	2
0	1.11111	0.222222	0	1.66667
0	1.11111	0.111111	0.166667	1.66667
0	1.11111	0	0.333333	1.66667
0	1.11111	0.111111	0.333333	1.66667
0	1.11111	0.222222	0.333333	1.66667
0	1.11111	0.333333	0.333333	1.66667
0	1.11111	0.444444	0.166667	1.66667
0	1	0.555556	0	2
0	0.888889	0.555556	0	2.33333
0	0.777778	0.555556	0	2.66667
0	0.666667	0.555556	0	3
0	0.555556	0.777778	0	3.33333
0	0.666667	1	0	3.33333
0	0.666667	1.22222	0	3.33333
0	0.666667	1.44444	0	3.33333
0	0.666667	1.55556	0	3.33333
0	0.666667	1.55556	0	3.33333
0	0.555556	1.33333	0	3.33333
0	0.555556	1.11111	0	4
0	0.555556	0.888889	0	4.66667
0	0.555556	0.777778	0	4.66667
0	0.555556	0.555556	0.166667	4.66667
0	0.555556	0.555556	0.5	4.66667
0	0.555556	0.555556	0.833333	4
0	0.555556	0.555556	1.16667	3.33333
0	0.555556	0.555556	1.33333	4
0	0.555556	0.555556	1.33333	4.66667
0	0.555556	0.555556	1.16667	5.33333
0	0.555556	0.777778	1	6
0	0.555556	1	1.16667	7
0	0.555556	1.22222	1.33333	7.33333
0	0.555556	1.22222	1.66667	6
0	0.555556	1.22222	2	4.66667
0	0.555556	1	2.33333	3.33333
0	0.888889	0.777778	2.16667	1.66667
0	1.22222	0.555556	2.16667	0
0	1.55556	0.555556	2	0
0	1.88889	0.555556	1.83333	0
0	2.22222	0.777778	1.33333	0
0	2.33333	1	1	0
0	2.44444	1.22222	1	0
0	2.44444	1.22222	0.666667	0.333333
0	2.11111	1.22222	1	0.666667
0	1.77778	1	1.66667	1.33333
0	1.33333	0.888889	2.33333	2
0	0.888889	0.666667	2.66667	2.66667
0	0.555556	0.666667	3.5	3
0	0.555556	0.666667	3.5	3.33333
0	0.555556	0.666667	3.66667	3.33333
0	0.555556	0.555556	3.16667	3.33333
0	0.555556	0.555556	2.66667	3.33333
0	0.555556	0.555556	2.16667	3.33333
0	0.555556	0.555556	1.83333	3.33333
0	0.555556	0.555556	1.33333	3.33333
0	0.555556	0.555556	1.5	3.33333
0	1	0.666667	1.83333	3.33333
0	1.44444	0.666667	1.83333	3.33333
0	1.88889	0.666667	1.83333	3.33333
0	2.33333	0.666667	1.66667	3.33333
0.444444	2.77778	0.666667	1.5	3.33333
0.444444	2.77778	0.555556	1	3.33333
0.444444	2.77778	0.666667	0.666667	3.33333
0.444444	2.77778	0.888889	0.5	3
0.555556	2.55556	1.11111	0.333333	2.66667
0.111111	2	1.33333	0.333333	2.33333
0.111111	1.44444	1.66667	0.5	2
0.111111	0.888889	1.88889	0.666667	1.66667
0.111111	0.333333	2	0.666667	1.66667
0	0	2	0.833333	1.66667
0	0.444444	2	0.833333	2
0	0.888889	1.88889	0.833333	2.33333
0	1.33333	1.55556	0.833333	3
0	1.33333	1.22222	0.666667	3.66667
0	1.33333	1.11111	0.5	4.66667
0	0.888889	1	0.333333	5.33333
0	0.777778	0.888889	0.166667	6
0	0.666667	0.777778	0	6.33333
0	0.888889	0.666667	0	5.33333
0	0.888889	0.444444	0	4
0	0.888889	0.222222	0	2.66667
0	0.555556	0	0	1.33333
0	0.222222	0	0	0
0	0	0	0	0.666667
0	0	0	0.166667	1.33333
0	0	0	0.333333	2
0	0	0.111111	0.5	2.66667
0	0	0.111111	0.666667	3.33333
0	0	0.111111	0.833333	3.33333
0	0	0.111111	0.833333	3.33333
0	0	0.111111	0.833333	3.33333
0	0	0	0.833333	3.33333
0	0	0	1	3.33333
0	0	0	1	3.33333
0	0	0	1	3.33333
0	0.111111	0	1	3.33333
0	0.222222	0	1	3.33333
0	0.333333	0.111111	0.833333	3.33333
0	0.444444	0.222222	0.833333	3
0	0.555556	0.333333	0.833333	2.66667
0	0.555556	0.444444	0.666667	2.33333
0	0.555556	0.555556	0.5	2
0	0.555556	0.555556	0.333333	1.66667
0	0.555556	0.555556	0.166667	2.66667
0	0.555556	0.555556	0	2.66667
0.111111	0.777778	0.555556	0	3
0.111111	1	0.555556	0.166667	3.33333
0.111111	0.888889	0.555556	0.333333	3.66667
0.111111	0.777778	0.555556	0.5	3
0.111111	0.666667	0.555556	0.666667	3.33333
0	0.333333	0.555556	0.833333	3.33333
0	0	0.555556	0.833333	3.33333
0	0	0.555556	0.833333	3.33333
0	0	0.555556	0.833333	3.33333
0	0	0.555556	0.833333	3.33333
0	0	0.555556	1.16667	3.33333
0	0	0.555556	1.5	3.33333
0	0	0.555556	1.83333	3.33333
0	0	0.555556	2.16667	3.33333
0	0	0.555556	2.33333	3.33333
0	0	0.555556	2.16667	3.33333
0	0	0.555556	2	3.33333
0	0	0.555556	1.83333	3.33333
0	0	0.555556	1.66667	3.33333
0	0	0.555556	1.66667	3.33333
0	0	0.555556	1.66667	3.33333
0	0	0.444444	1.66667	3.33333
0	0	0.333333	1.66667	3.33333
0	0	0.333333	1.66667	3.33333
0	0	0.333333	1.83333	2.66667
0	0	0.333333	1.83333	2
0	0	0.444444	1.83333	1.33333
0	0	0.555556	1.66667	0.666667
0.111111	0	0.555556	1.5	0
0.333333	0	0.555556	1.33333	0
0.333333	0	0.555556	1	0
0.333333	0	0.555556	1	0
0.333333	0	0.555556	1.16667	0
0.333333	0	0.444444	1.33333	0
0.222222	0	0.333333	1.33333	0
0.444444	0	0.222222	1.33333	1.33333
0.666667	0	0.111111	1	2.66667
0.666667	0	0.111111	0.666667	4
0.555556	0	0.222222	0.333333	5.33333
0.444444	0	0.222222	0	5.33333
0.222222	0	0.222222	0	4
0	0	0.222222	0	2.66667
0.222222	0	0.111111	0.166667	1.33333
0.222222	0	0	0.333333	0
0.222222	0	0	0.5	0
0.222222	0	0	0.666667	0
0.333333	0	0	0.833333	0
0.222222	0	0	0.833333	0
0.333333	0	0	0.833333	0
0.555556	0	0	0.833333	0
0.666667	0	0	0.833333	0
0.666667	0	0.111111	0.833333	0
0.666667	0	0.222222	0.833333	0
0.666667	0	0.333333	0.833333	0
0.555556	0.222222	0.444444	0.833333	0
0.555556	0.444444	0.777778	1	0
0.777778	0.666667	1.11111	1.16667	0
0.888889	0.666667	1.44444	1.16667	0
1	0.666667	2.11111	1.16667	0
1.11111	0.444444	2.77778	1.5	0
1.22222	0.222222	3.22222	1.66667	0
1.11111	0	3.55556	1.66667	0
1	0	3.88889	1.66667	0
0.888889	0	3.66667	1.66667	0
0.777778	0	3.44444	1.33333	0
0.666667	0	3.22222	1.16667	0
0.555556	0	3	1.16667	0
0.444444	0	2.77778	1.33333	0
0.333333	0	2.77778	1.66667	0
0.222222	0	2.77778	1.83333	0
0.111111	0	2.77778	1.83333	0
0	0	2.77778	1.83333	1.33333
0	0	2.77778	1.83333	1.33333
0	0	2.77778	1.66667	1.33333
0.222222	0	2.77778	1.66667	1.33333
0.444444	0	2.77778	1.5	1.33333
0.444444	0	2.77778	1.33333	0
0.444444	0	2.66667	1.16667	0
0.777778	0	2.33333	1	0
0.888889	0	2	0.833333	0
1	0	1.66667	0.833333	0
1.33333	0	1.33333	0.833333	0
1.55556	0	1.11111	0.833333	0
1.55556	0	1.11111	0.833333	0
1.44444	0	1.11111	0.833333	0.666667
1.33333	0	0.888889	0.833333	0.666667
1.22222	0	0.666667	0.833333	0.666667
1.22222	0	0.444444	0.833333	0.666667
1.11111	0	0.222222	1.33333	0.666667
1.11111	0	0	1.66667	0
1.11111	0	0	1.66667	0
1.11111	0	0	2	0
1.11111	0	0	2.33333	0
1.11111	0	0	2.16667	0
1.33333	0	0	1.83333	0
1.55556	0	0.222222	1.83333	0
1.88889	0	0.555556	1.33333	0
2.22222	0	0.888889	0.833333	0
2.55556	0	1.22222	0.333333	0
2.66667	0	1.55556	0.166667	0
2.77778	0	1.66667	0	0
2.77778	0	1.55556	0	0
2.77778	0	1.44444	0	0
2.77778	0	1.33333	0	0
2.77778	0	1.22222	0	0
2.77778	0	1.11111	0	0
3	0	1	0	0
3.11111	0	0.888889	0	0
3.11111	0	0.777778	0.166667	0
3.22222	0	0.666667	0.333333	0
3.33333	0	0.555556	0.5	0
3.22222	0	0.555556	0.666667	0
3.22222	0	0.555556	0.833333	0
3	0	0.555556	0.666667	0
2.66667	0	0.555556	0.5	0
2.11111	0	0.555556	0.333333	0
1.55556	0	0.555556	0.166667	0
1	0	0.555556	0	0
0.666667	0	0.555556	0	0
0.333333	0	0.555556	0	0
0.222222	0	0.555556	0	0
0.111111	0	0.555556	0	0
0	0	0.555556	0.166667	0
0	0	0.555556	0.166667	0
0	0	0.555556	0.166667	0
0	0	0.444444	0.333333	0
0	0	0.333333	0.5	0
[truncated: 3 more rows]

## Sheet: d_base_changes
Control	IR	OR	CF	NB		Group	d	P value	P-adj (FDR)
Average	Average	Average	Average	Average		Control	49.4286	N/A	N/A
2.22222	1.85714	0.6	2.8	1.33333		IR	61.1429	0.016248	0.0649919
2.11111	2.42857	1.2	2.4	1.66667		OR	32.2857	0.000246005	0.000984021
1.77778	2.28571	1.2	2	2.33333		CF	30.2857	3.0989e-05	0.000123956
2.66667	2.42857	1	2.8	2.33333		NB	55.7143	0.205716	0.822863
2.66667	2.57143	1	2	2.66667
2.44444	2	0.6	1.4	3.33333
2.77778	1.57143	0	1.6	3
3	1.42857	0.2	1.6	2.33333
2.33333	0.857143	0.6	0.8	2.66667
2.22222	1.28571	0.8	0.8	3.33333
2.55556	2.42857	0.8	1.6	2.66667
2.66667	2.28571	0.8	1.6	3.66667
2	2.42857	0.6	2	3.66667
2.11111	2.28571	0.2	1.8	2.66667
2.33333	2	0	2	1.33333
2.44444	1.14286	0	1	1.33333
2.22222	1.42857	0.4	0.8	0.666667
2.11111	1.5	0.4	0.4	1.33333
1.55556	1.875	0.4	0.4	1.33333
1.55556	2	0.8	1.2	2
1.44444	2.125	0.8	2	2.33333
1.22222	2.375	0.6	2.6	1.66667
1.66667	2.5	0.6	2.8	1.33333
2.55556	2.125	1	3.2	1.33333
2.33333	1.875	0.6	3.2	1.33333
2.22222	1.75	1.2	3.2	1.66667
2.66667	1.25	1	3.2	2.33333
3	0.75	1	3.8	2.66667
2.44444	0.75	0.6	4.6	3.33333
2.33333	0.75	1	3.6	3.33333
2.77778	0.625	0.4	3	3.33333
2.88889	0.75	0.4	2.6	3
2.22222	1	0.4	2.2	2.33333
2.33333	1	1	2.4	2.66667
3.11111	0.875	0.6	2.6	2.66667
2.77778	0.875	1.2	2.6	2
3.11111	0.625	1.6	2.6	2.33333
3.44444	0.25	2.2	2.4	3
3.44444	0.333333	2	1.6	3
3.22222	0.333333	2	1.2	2.66667
3.66667	0.555556	2	1.6	3.33333
3	1	2	2	2.66667
3	1.22222	1.4	2.6	2.33333
2.77778	1.77778	1.2	2.4	2
3.44444	1.88889	1.2	2.8	2.33333
2.77778	1.88889	1	2.8	2.33333
3.11111	2.11111	1	3	2.33333
3	2	1.8	2.4	2
3.44444	1.44444	2.2	2.2	2
2.22222	1.66667	2.2	2.6	2.66667
2.66667	1.66667	1.8	3.2	2
3.33333	1.22222	1.4	2.4	2
3.11111	2.33333	0.8	2.2	2
2.88889	2.44444	1.4	2	1.66667
3.22222	2.44444	2.2	1.2	0.333333
3.44444	2.22222	2.2	0	0.333333
2.55556	2	3.2	0.4	0.333333
2.66667	1.44444	3.2	0.4	0.333333
2.55556	1.66667	2.8	1.2	0.333333
2.66667	2.11111	2.2	1.2	0.333333
2.44444	2.66667	2.2	1.4	1
3	3.11111	2	1	1
2.55556	2.88889	2.4	1.2	1
2.77778	3.44444	1.6	0.4	0.666667
2.77778	3	2.8	0.6	0.666667
2.66667	2.44444	3.2	0.6	0.666667
2.66667	2.22222	3	0.8	2
3.66667	2	3	1	2
3.55556	1.33333	3	1	2
3.66667	1	1.8	1	2.33333
3.88889	1	1.6	1.8	1.66667
3.22222	0.888889	1	2.2	0.333333
2.66667	1.11111	1	2	0.333333
3	1.11111	1.2	2.6	0.666667
2.55556	1.66667	1.4	2.8	0.666667
1.88889	2.22222	1.8	2	0.666667
1.88889	2.44444	2.2	2.4	0.666667
1.66667	2.66667	2.8	2.2	1
1.33333	2.44444	4	1.6	0.666667
1.55556	1.77778	4	1.2	1
1.88889	1.33333	4.4	2.2	1
2	1.77778	5	2	1.66667
2.33333	1.55556	3.8	2.2	1.33333
2.22222	1.88889	2.4	3.4	1.33333
2.11111	2.22222	2.2	3.4	1
2	2.22222	2.4	3.2	2.33333
2.11111	1.77778	1.4	2.4	2.33333
1.88889	2.11111	2.2	2.2	2.33333
2.11111	2.22222	2.6	1	3.66667
3	2.11111	4	1	5
2.88889	2.33333	3.4	0.2	3.66667
3.11111	2.11111	3.4	0.4	3
3.55556	1.33333	2.6	1.4	3
3.11111	1.44444	2.4	1.8	2.33333
2.22222	1.55556	1.2	2	0.666667
2.88889	1.33333	1.2	2.2	2
2.55556	1.44444	1.8	2.2	3.33333
3.22222	1.44444	1.8	1.6	5
3.55556	1.11111	2	1.4	5.66667
3.88889	1.55556	1.8	1.8	6
3.55556	1.66667	1.2	2	5
3.88889	1.88889	0.6	2.2	4
2.66667	2.44444	0.8	1.8	2.33333
3.11111	2.33333	0.8	1.6	2.33333
3.55556	1.66667	0.8	1.2	2.66667
3.33333	1.44444	1.2	0.8	2.33333
3.66667	1.11111	1.2	0.6	2
4.33333	0.888889	1	0.6	2.66667
3.66667	1.66667	0.6	1	2
2.88889	2.11111	0.4	0.8	1.66667
2.77778	2.11111	0.2	0.8	1.66667
1.77778	2.33333	0.6	1.2	2.66667
1	2.33333	0.8	1.8	2
1	1.55556	1	1.8	1.33333
1.22222	1.33333	1.4	2	1.33333
1.33333	1.77778	1.6	2	1.33333
2.11111	1.55556	1.2	1.4	1
2.33333	1.22222	1.2	1.4	1
2.33333	1	1.2	1.2	1
2.66667	1	0.8	2	1.33333
3.11111	0.777778	0.6	2	1.66667
2.66667	1.77778	1	2.4	2
3.11111	2	0.8	2.6	2.66667
3.11111	2.11111	1	3	2.66667
2.66667	2.22222	1	2.8	2
2.44444	2.55556	0.8	2.8	2
2.11111	2.33333	0.4	2.6	1
2	3.11111	0.8	2.4	0.333333
2	3.33333	0.8	3	0.666667
1.88889	3.44444	0.8	2.2	0.666667
1.44444	3.55556	0.8	2.4	0.333333
1.88889	3	1.6	2.2	0.333333
1.22222	2.44444	1.6	2.4	0.333333
1.44444	2.66667	1.6	2.4	0.666667
1.22222	2.44444	2	2.6	1.33333
1.44444	1.77778	2	2.8	1.33333
1.11111	1.77778	1.2	3	1.33333
1.11111	2.22222	0.8	2.6	1.66667
1	2	0.4	1.8	2.33333
1.11111	2	0	2.4	1.66667
1.44444	2	0	2.2	2.33333
2	2.22222	0	2.6	2.33333
2.44444	1.88889	0	2.4	2.66667
2.33333	1.55556	0.4	2.2	1.33333
2.33333	1.55556	0.4	2.4	1.33333
2.66667	2.11111	1	3.6	0.666667
2.11111	2.22222	1.4	3.2	2
1.88889	1.77778	1.4	4	2
1.66667	2.66667	2.6	4	3.33333
1.66667	2.77778	2.8	3.8	3.33333
0.777778	2.44444	2.4	2.6	3.33333
0.777778	2.11111	2.2	2.6	2
0.888889	2.22222	2.8	2	1.66667
1	1.44444	1.4	3	0.333333
1	1.44444	1.8	3	0.333333
1.33333	1.11111	1.8	3.2	0.666667
1.55556	1	2.2	3.2	0.666667
1.66667	1.33333	2	3	0.333333
2	2	2	2.8	0.333333
2.33333	2.11111	1.4	2.2	0.333333
2.66667	3	1.6	2	0
2.77778	2.88889	1.8	2.4	0
2.55556	2.66667	1.4	2.6	0
2.11111	2.88889	2	1.8	0
1.66667	2.88889	2.6	2	0.333333
1.22222	2.22222	2.2	1.8	1
0.888889	2.33333	1.8	1.6	2.33333
1.11111	2.77778	2.2	2	3.33333
1.22222	2.22222	1.8	2	4
1.44444	2.11111	1.8	2.2	4.33333
1.66667	2.11111	2	2.2	4
2	2.33333	1.8	1.8	3.33333
1.88889	1.66667	2	1.6	3
2.11111	1.55556	2.2	1.6	2.33333
3	1.44444	2.8	1.2	1.66667
2.88889	1.33333	2.8	1	1.33333
3.22222	1	2.8	1.6	1
3.11111	1.11111	2.2	1	0.333333
2.88889	1	3.2	1.4	0.666667
1.77778	0.888889	3.2	1.4	0.666667
1.55556	0.888889	4	1.6	0.666667
0.888889	1.11111	5	1.2	0.666667
1.11111	1	6.2	1.4	2.66667
1.22222	0.888889	6.6	1.4	2.66667
1.44444	1.11111	6.2	1.6	2.66667
1.55556	1.77778	6.4	2	3.66667
1.88889	2	6.8	2	3.66667
1.66667	2.22222	6.8	2	2
2	2.22222	6	2.4	1.66667
1.66667	1.88889	6.6	2	1.66667
1.33333	1.33333	6.6	1.8	0.666667
1.33333	1.11111	6	1.8	0.333333
1.55556	0.777778	6.4	1.8	0.666667
1.55556	0.888889	6.2	0.8	1.33333
2	0.888889	6	1.2	1.33333
2.55556	0.888889	6.2	1.8	1.33333
2.55556	0.888889	6.4	2	1.33333
2.55556	0.888889	6	2.6	0.666667
2.66667	0.888889	6.2	2.6	0
2.55556	1.11111	6.2	2.4	1.33333
2.55556	1.22222	5.6	1.4	2
2.11111	1.11111	5.2	1	2
2	1.44444	4.4	0.8	2
1.55556	1.44444	3.2	1	2.33333
1.33333	1.44444	2.6	1	1
1	1.55556	2.8	1.2	2.66667
1.44444	1.55556	2.8	1.6	3
1.44444	1.44444	2.8	1.6	4.33333
1.55556	1.77778	3.4	1.8	4
1.77778	2	5	1.8	4
3	2	5	2.2	2
3.55556	1.88889	5.6	2	1.66667
3.88889	2	6	1.6	0.333333
3.77778	2	5.8	1.4	0.333333
4.11111	1.55556	4.6	1.2	0.333333
4.44444	1.66667	5	1.6	0.666667
4	1.88889	4.6	2	0.666667
4.22222	2	4.8	2	0.666667
4.33333	1.55556	5.2	2	0.666667
4.55556	1.55556	5.2	2.6	0.666667
3.11111	1.11111	4.8	2	1.33333
3.11111	1.11111	4.4	2.8	1.33333
2.44444	0.777778	4.4	2.83333	1.66667
2.44444	0.777778	4	3	2
2.11111	0.888889	3	3	2
2.33333	0.888889	2.6	3.5	0.666667
2.33333	0.777778	2.6	3	0.666667
2.77778	0.777778	2.4	2.5	0.333333
2.77778	1.33333	2.6	2.33333	0
3.11111	1.77778	4.2	2	0
3.11111	2.22222	3.6	1.33333	0
2.66667	2.77778	4.2	1.16667	0
3.22222	3.33333	4	2	0
2.88889	3.22222	5.4	2.66667	0
2	3.22222	4.6	3	0
1.77778	2.77778	5.8	3.83333	0.666667
2.22222	2.11111	5.8	4	0.666667
1.22222	1.55556	5.8	3.66667	0.666667
1.55556	1.11111	4.6	3.33333	0.666667
2.33333	0.555556	4.6	3.66667	1.33333
2.11111	0.666667	4.4	3	0.666667
2.11111	1.22222	4.4	3	0.666667
2.22222	1.44444	5.2	2.5	0.666667
1.88889	2.11111	5.2	3	0.666667
1.55556	2.22222	5	2.66667	0
1.66667	2.44444	4.4	3.16667	0
1.22222	2.44444	4.2	2.66667	0
1.11111	2.44444	3.4	3.5	0
1.88889	2	3.8	3.33333	0
2.11111	2.11111	4.6	3.33333	0
2.77778	1.77778	4.6	3.5	0
3.33333	1.22222	4	3.83333	0
4	1.22222	4.2	2.83333	0.666667
3.22222	1.33333	4.8	2.66667	2
2.88889	1.33333	4.8	2.5	2.66667
2.22222	1.44444	5	1.5	3.33333
2.22222	1.66667	5	1.16667	3.33333
2	1.33333	5.4	2	3
2.33333	1.11111	4.4	1.33333	1.66667
2.44444	1.33333	4	1.16667	1.33333
2.66667	1.88889	4	1.33333	1
2.44444	2.44444	4	1.33333	1
1.77778	3.66667	3.6	0.5	0.666667
1.77778	3.77778	3.8	0.666667	0.666667
1.66667	3.44444	4	1.16667	0.666667
1.44444	2.88889	4	2	0.666667
2	2	4.4	2.66667	2
2.55556	1	4.8	3.33333	2.33333
2.22222	0.888889	4.6	3.66667	2.66667
2.77778	1.22222	4.2	3.66667	2.66667
3	1.11111	4.8	2.66667	2.33333
2.55556	1.55556	4.8	2.16667	1
2.44444	1.66667	4.6	1.66667	0.666667
3.55556	1.55556	4.4	1.66667	1.66667
3	1.55556	4.4	1.66667	1.66667
3	1.44444	4.2	1.83333	2.66667
2.66667	1.22222	4.4	1.66667	3.33333
2.77778	1.44444	4	1.66667	3.33333
2.77778	1.44444	3.8	2.33333	2
3.11111	1	4.2	2	1.66667
2.88889	1.33333	4.2	2.16667	1
2.88889	1.66667	4.6	3	0.666667
3	2.22222	5.4	3.66667	1
2.22222	3.22222	5.8	2.5	1.33333
1.77778	3.66667	5	2.66667	1.66667
1.77778	4	4.6	2.5	1.33333
1.77778	3.88889	4	2.16667	1
1.55556	3	3.2	2	2
1.11111	2.11111	3	2.66667	1.66667
1.11111	1.77778	3.8	2.83333	1.33333
1.44444	1.55556	4	3.16667	1.33333
1.33333	2.11111	4.6	3	1.33333
1.77778	2.22222	4.8	3.33333	0
2	2.66667	4.6	3.5	0
2.22222	3.33333	3.8	3	0
2.55556	3.66667	4	4.5	0
3	3.22222	4.4	5.33333	0
2.11111	3	4.4	4.33333	0
1.88889	2.55556	4.8	3.66667	0
2.66667	2.33333	5.2	3.66667	0
2.11111	2.11111	5	2.16667	1.33333
2.44444	1.66667	3.2	1.33333	1.66667
3.22222	1.88889	3.6	1.33333	1.66667
4.11111	2.22222	3	1.66667	2
3	1.77778	3	2.16667	3
3.22222	1.44444	3	2.33333	1.66667
2.77778	1.44444	3.2	2.16667	1.33333
2.77778	1.66667	2.8	2.33333	1.33333
2.11111	1.55556	3	2	1.66667
2.44444	1.55556	4	1.66667	0.666667
2.22222	1.88889	4.8	1.33333	0.666667
2.11111	1.77778	5.2	1.83333	0.666667
1.44444	1.33333	5.2	2.33333	0.666667
1.77778	1.66667	5.8	2.5	0
1.55556	2	4.8	2.66667	0
1.55556	1.88889	4.2	2.66667	0
1.77778	2.33333	4.8	2.66667	0
2	2.77778	4.6	2.5	1.33333
1.88889	2.44444	4.8	2.5	1.33333
2.44444	2.33333	5.2	2.33333	1.33333
2.33333	2.44444	5.4	2.33333	1.33333
2.44444	2.22222	5.2	1.66667	1.33333
2.33333	2.33333	7.2	1.33333	0
2.11111	2.33333	7.6	2	0
2.11111	2.33333	8.2	1.83333	0
2.22222	2.11111	8.2	1.5	0
2.44444	2.22222	7.2	1.66667	0
2.66667	1.77778	5.2	1.83333	0
2.55556	1.66667	4.6	0.833333	0
2.44444	1.88889	3.4	1.33333	0
3	2.11111	3.2	1.66667	0
2.88889	2.33333	4.4	1.66667	0
3.88889	2.44444	4.6	1.5	0
4.33333	2.33333	3.6	1.83333	0
4.77778	2.66667	3.4	1.33333	0
4.44444	2.33333	3	1.33333	0
4.66667	1.77778	2.6	1	0
3.77778	2.11111	2.6	1.5	0
3.66667	2.33333	4	1.33333	0
3.11111	1.33333	4.4	1.5	0
2.77778	1.33333	4.2	1.33333	1.33333
2.33333	1.66667	3.8	1.5	1.66667
2.55556	1.44444	5	0.833333	1.66667
2.22222	1.44444	4.6	1	2.33333
2.22222	1.77778	5	1.5	3.33333
2.44444	1.88889	5.4	1.5	2.33333
2	2.22222	5.2	1.83333	2.33333
1.33333	1.88889	4.2	3.16667	2.33333
1.33333	1.77778	4	3.5	2.33333
1.22222	1.44444	3.8	3.33333	1.33333
0.777778	1.55556	4.8	3.33333	2
1.55556	1.55556	7	2.83333	2.33333
2.11111	1.88889	7	2.16667	2.33333
2.22222	2	6.8	2	2.66667
2.11111	2.55556	6.6	2	3
2.33333	2.44444	5.8	2	2
1.88889	2.55556	4.2	3	2
2	2.33333	4.4	2.5	2
2.44444	2.22222	4.6	2.16667	2.66667
2.88889	2.11111	4.8	2.5	3
3.11111	2.77778	5.8	2.5	3.66667
2.88889	2.44444	6	1.83333	3.33333
2.11111	2.88889	5	2.33333	4
1.88889	3.55556	4.6	2.16667	2.33333
1.33333	4	3.5	2	1.66667
1.55556	3.44444	2.5	2.66667	1
1.66667	3.33333	2.5	2.83333	1
2	3	3.16667	2.66667	0.333333
2.66667	2.55556	3.66667	2.66667	0.333333
3.11111	1.88889	4.16667	2.16667	0.333333
3.22222	1.77778	4.33333	3	1
3.55556	1.55556	4.5	2.5	2
3.44444	1.66667	4	2.16667	2
2.44444	1.66667	3.83333	2.33333	2.33333
2.11111	1.88889	3.5	2.16667	2.66667
2	1.77778	3.83333	1.5	3
1.55556	1.88889	3.83333	1.5	2
1.66667	2.66667	4.16667	1.5	2.66667
2	2.88889	4.33333	1.83333	2.66667
2.22222	3.11111	5.16667	1.66667	3
2.11111	3.11111	4.33333	2	2
3	3	4	2.33333	3
3	1.77778	4.16667	2.16667	3
3.11111	1.11111	3.83333	1.66667	3
2.77778	0.777778	2.5	1.83333	2.33333
2.66667	1	2.66667	1	2.33333
2.33333	1.44444	2.83333	0.833333	1.66667
2.33333	2.55556	2.83333	1.5	1.66667
1.88889	2.77778	3	1.83333	2.66667
2.11111	3	3	2	3
2	2.77778	3.16667	1.83333	3
1.22222	2.33333	3.33333	2	2.66667
1.11111	1.88889	3.5	2.33333	2.33333
1.22222	1.66667	3.16667	2.33333	1.66667
1	1.55556	4.5	2.66667	2
0.666667	1.66667	4.33333	2.83333	3.33333
0.777778	1.66667	3.66667	2.66667	3.33333
0.777778	1.55556	3.5	2.16667	4.66667
0.666667	1.66667	4	2	4.33333
0.555556	1.55556	2.5	1.33333	4.33333
0.555556	2.11111	2.83333	1.5	3.33333
0.444444	2.55556	3.16667	2.16667	3
0.333333	2.22222	3	2	1.33333
0.444444	2.22222	2.83333	2.83333	1.66667
0.666667	2.55556	3.16667	3.66667	1.33333
0.888889	1.77778	3.83333	4.5	1
1.11111	1.88889	3.33333	4.33333	1.33333
1.22222	2.22222	3.16667	4.66667	1.33333
1.22222	2.44444	3.16667	4	1
1.22222	1.88889	4.16667	4.16667	1.66667
1.11111	2	3.16667	3.83333	2.66667
1	2.11111	3.66667	4.16667	2.66667
1.11111	1.77778	4	3.66667	4
1	1.55556	3.66667	5.16667	4.33333
0.888889	1.88889	3	4.83333	4
1.11111	2	3.33333	4.5	3.33333
1	1.33333	3	4.16667	4.33333
0.888889	1.33333	2.66667	4.83333	3.66667
0.777778	1.33333	3.66667	3.66667	3.66667
0.888889	1.33333	3.66667	3.66667	3
0.555556	1.66667	3.66667	3	3
0.555556	2.22222	4.16667	2.83333	2.33333
1.11111	2.11111	5.33333	3.33333	1.66667
1.44444	2.44444	5	3.5	1.33333
1.11111	2	6	3	1.66667
1.88889	1.66667	6	3.5	1.33333
2.33333	1.22222	6.16667	3.5	1
1.66667	1.77778	5.16667	2.33333	1.66667
2.22222	2.11111	4.83333	2.16667	1.66667
2.55556	2.11111	4	2.66667	2.33333
2	1.88889	4	2.33333	2.66667
1.66667	1.66667	3.83333	2	2.33333
1.55556	1	3.83333	1.83333	3.66667
0.888889	0.666667	3.5	1.33333	3.66667
1.11111	0.888889	3	1	3.33333
1	1	2.5	0.833333	3.66667
1.22222	1.22222	1.66667	0.833333	4
1.88889	1.88889	1.5	1.66667	2.33333
2.55556	1.77778	1.5	2.33333	3.33333
2.66667	2.11111	1.83333	3.83333	2.66667
2.88889	2	1.83333	4.5	2.66667
2.66667	2	2.16667	5.5	3
2.44444	1.88889	3	5.5	3
1.77778	1.66667	3.5	5.5	3
1.11111	1.33333	3.16667	4.5	3.66667
1.55556	1.44444	2.83333	4.66667	3.33333
2.22222	1.77778	2.83333	4.16667	2.66667
2	1.66667	1.83333	3.5	2.33333
2.22222	2	1.16667	3.16667	1
3.22222	2.33333	1.33333	3.16667	0.666667
2.77778	2.44444	2	2.33333	0.333333
2.55556	2.55556	2.5	2.33333	1
2.77778	2.33333	2.5	2.33333	1.66667
2.55556	2.22222	2.33333	2.16667	1.66667
2.22222	2.11111	2.16667	2.33333	1.66667
3	2.88889	1.5	2.83333	1.66667
3.77778	2.66667	0.833333	2.66667	1
4	3	1.16667	3.66667	1
4.44444	2.88889	1.16667	4.16667	1
4.22222	3	0.833333	3.83333	1
3.66667	2.33333	1	3.5	1
2.77778	2.22222	1.83333	3.83333	2.33333
2.44444	1.88889	1.83333	2.83333	2
3	2.22222	3.33333	2.16667	2.33333
3.55556	2.33333	3.66667	1.66667	2
3.33333	2.55556	3.83333	1.33333	2
3.55556	3	3.16667	1.5	0.666667
4.66667	3.22222	2.83333	2.5	0.333333
3.55556	3.22222	2.83333	2.66667	0
2.88889	2.77778	3	2.66667	0
2.88889	2.55556	3	3	0.666667
2.77778	2.33333	3.16667	2.33333	2
1.55556	2.22222	4.33333	1.66667	2
2.44444	2	3.5	1.83333	2
2.55556	2.22222	3.66667	1.66667	2.33333
3.11111	2.22222	4.16667	2	1.66667
3.55556	2.11111	3.66667	2.16667	0.333333
4	1.88889	2.66667	2.16667	0.333333
3.22222	2.22222	2.83333	2	0.666667
3.33333	2	2.66667	3	0.666667
3.22222	2.22222	2.33333	2.5	1.33333
2.33333	2.22222	2.33333	2.83333	1.66667
2.33333	2.66667	1.57143	3.5	3
2.55556	2.11111	0.875	3.66667	4.33333
2.66667	2.44444	0.75	3.33333	4.33333
3.11111	2.22222	0.5	3.83333	3.66667
3.11111	2.22222	0.75	3.16667	4
3.22222	3	1.625	2.33333	3
3.22222	3.22222	2	2	1.33333
2.88889	2.88889	2.375	1.33333	2.33333
1.88889	2.88889	3.375	1	2.66667
2.55556	2.66667	3.625	1.33333	2
1.88889	1.66667	3	1.16667	2
2.11111	1.66667	3.375	1.5	2.33333
2.11111	1.77778	3.875	2.66667	1.33333
2.11111	1.77778	3.125	3.33333	1.33333
1.55556	2	3	4.16667	1.66667
2.11111	2.11111	3.25	4.5	1.66667
1.88889	2.22222	2.875	4.66667	1.66667
2.44444	2.44444	2	3.66667	1.66667
2.66667	2.33333	2.25	3.33333	2.33333
2.44444	2.55556	2.125	2	2
2.44444	2.55556	1.875	1.83333	2.33333
2.55556	2.77778	1.375	1.16667	2
2	2.44444	1.375	1.5	3.33333
2.33333	3.22222	1	1.5	2.33333
3.22222	3.11111	0.875	2.33333	3
2.77778	3.22222	0.875	2.5	2.33333
2.55556	3.11111	0.875	3	3
2.22222	3.77778	1.125	2.66667	2
2.33333	3.11111	1.25	2.83333	2
1.55556	3.22222	2.25	2.33333	2
1.44444	3.22222	2.625	2.5	3.66667
1.33333	3	3.375	2.16667	3.66667
2.22222	2.66667	3.375	2.5	3
1.66667	2.44444	4	2.83333	3.33333
2.44444	2.11111	3.875	3.16667	3
2.66667	2.22222	3.375	2.66667	1.33333
2.77778	2.44444	3.75	3	1.33333
2.11111	2.33333	3.375	2.66667	1.66667
2.11111	2.55556	2.625	2	2
1.77778	2.44444	2.875	1.5	1.66667
1.55556	2.22222	3.125	1.5	1.66667
1.88889	2.22222	2.25	1.5	2
2.11111	2	2.75	1.33333	2
2.66667	2.11111	3.875	1	2
2.77778	2.44444	3.25	1.5	2.66667
3.22222	2.11111	3.125	1.5	3
2.77778	1.55556	3.5	1	3.33333
3	1.77778	3.875	1.66667	3
2.33333	1.77778	2.75	2.33333	2.66667
1.88889	1.88889	3.375	1.83333	2.33333
1.77778	2.55556	3.875	2.16667	2
1.55556	3.11111	3.875	2.5	1
1.22222	3	3.375	2	1
1	3.33333	3.25	1.83333	1.33333
1	3.44444	2.75	2.66667	1.66667
0.555556	3.11111	2.25	2.83333	2
0.666667	3.11111	1.75	3.66667	2
0.444444	3.44444	1.375	3.66667	2.66667
0.888889	3.33333	1.5	3.16667	2.66667
0.888889	2.77778	1.25	2.33333	3.33333
1.22222	3.22222	1.125	1.66667	4.33333
1.33333	2.88889	1.375	0.666667	4.66667
1.55556	3.11111	2.125	0.666667	5.66667
1.77778	2.88889	2.125	1.33333	6
2	3.22222	2.375	1.33333	4.66667
1.88889	2.88889	2.625	1.5	4
1.88889	2.88889	3.5	1.5	3.33333
2.22222	2.55556	3.375	1.66667	1.66667
1.88889	2.22222	3.75	1.16667	1
1.77778	2.33333	3.5	1	1
1.66667	2.33333	3.875	1	0.333333
1.77778	2.88889	3.125	1	0.666667
1.55556	3	2.875	0.833333	1.33333
1.44444	3.11111	2.625	0.833333	1.66667
1.55556	2.88889	2.125	0.833333	2
1.88889	2.44444	1.5	0.833333	3.66667
2.44444	2.33333	1.875	0.666667	5
2.66667	2.22222	1.375	1	5.33333
2.66667	2.11111	1	0.833333	4.66667
2.44444	1.88889	1.375	1.16667	5
2.44444	2	1.375	1.66667	3.33333
1.77778	1.66667	1.125	2.33333	1.66667
1.33333	1.33333	1.625	2.5	0.666667
2.22222	1.44444	1.625	2.66667	0.666667
2.22222	1.66667	1.375	3.16667	0
1.77778	1.77778	1.75	2.5	0.333333
2.22222	1.77778	1.875	2.66667	0.333333
2.22222	2	1.5	2.16667	0.333333
1.66667	2.22222	1.625	2.66667	0.666667
2.11111	2.44444	2	2	1
2.44444	3.22222	2.5	2	2
2.22222	3	1.875	2.16667	2.33333
2.55556	3.22222	2	2.33333	3
2.55556	3.22222	2.375	1.83333	2.66667
2.33333	2.77778	1.875	2	2.66667
2.33333	2.33333	1.5	3	2
2.33333	2.44444	2	2.33333	3
1.77778	1.88889	2.375	2.16667	2.33333
1.22222	1.55556	2	2.33333	2.33333
0.888889	1.88889	2	2.16667	2.66667
0.888889	1.66667	1.875	1.33333	2.33333
0.777778	2.55556	1.5	1.66667	1.33333
0.888889	3.33333	1.625	2.5	1.66667
1.22222	4.33333	1.75	2.33333	2
1.11111	4.44444	1.875	2.66667	1.33333
1	5	1.625	3	1
0.888889	4.55556	1.5	2.33333	1
1.66667	4	1	1.5	1
1.44444	2.88889	1.5	1.33333	0.666667
1.66667	2.88889	1.875	1	0.666667
1.77778	2.33333	2.125	1	1.66667
1.77778	2	2.5	1.83333	2.33333
1	2.66667	2.75	1.66667	2
1.33333	3.44444	2.375	1.83333	2.33333
1.77778	3	2.375	2	2.33333
1.88889	3.22222	2.375	1.83333	1.66667
2.33333	3.88889	2.875	1.5	0.666667
3.11111	3	2.625	2.66667	1
3.44444	2.44444	2.75	3.16667	0.666667
3.22222	3.11111	2.625	3.33333	0.666667
4	2.66667	2.75	3.83333	0.666667
3.88889	1.77778	2.5	3.66667	0.666667
3.66667	1.66667	2.625	3	0.333333
3.55556	1.33333	2.375	2.16667	0.333333
3.88889	0.444444	2.75	2.16667	0.333333
3.22222	0.444444	2.75	1.33333	0
3.11111	1	2.125	1	0
3	1.11111	2.75	1	0.333333
2.66667	1.11111	3.125	1.83333	0.333333
2.44444	1.22222	2.625	2.16667	0.666667
3.11111	1.33333	2.25	2.16667	0.666667
3.33333	0.777778	2.25	2.5	1
3.55556	0.777778	1.375	2.16667	0.666667
3.33333	1.44444	1.25	1.66667	0.666667
3.22222	2.33333	1.75	1	0.666667
2.33333	2.44444	2.375	1	1
2.11111	3	3.125	1.33333	0.666667
1.44444	3.55556	3.5	1.16667	0.666667
1.55556	3.33333	3.625	0.833333	0.666667
1.11111	2.66667	3.5	0.833333	0.666667
1.11111	2.88889	3	1.83333	0.333333
0.777778	2.55556	2.75	1.66667	1
0.888889	2.33333	3	2.33333	1.33333
1.11111	2.33333	3.5	2.83333	2.33333
1.55556	2.44444	3.75	2.83333	2
1.44444	2	3.625	2	2
1.33333	2.22222	3.875	1.66667	1.33333
1.33333	2.66667	3.375	2.16667	1
1.55556	2.66667	3.125	2	0
1.44444	2.55556	3.375	2.66667	0
1.55556	2.55556	3.625	3	0.333333
1.55556	2.11111	3.875	3.5	1
1.55556	1.44444	4	2.5	1
1.55556	1.33333	3.375	2.33333	1
1.33333	1.88889	2.75	1.83333	1.66667
1.44444	2.55556	2.625	1.83333	2
1.88889	3.11111	1.625	1.66667	2
2.44444	3.11111	1.25	2.16667	2.66667
2.22222	2.88889	1.75	2.5	2.66667
3.11111	2.44444	1.875	3	2
3.55556	1.66667	2.125	2.83333	1.33333
4	1.22222	2.875	2.66667	0.666667
4.11111	1.44444	3.625	3	0
4.33333	1.55556	3.625	2.66667	0
3.77778	2	3.11111	1.83333	1
3.66667	2.11111	3	1.83333	1.33333
3.44444	2.22222	2.44444	2	2
3.33333	2	2.22222	1.66667	2
4.11111	2	2.55556	1.5	3
5.22222	1.11111	2.44444	2.33333	2.66667
5	1.88889	2.22222	2.66667	2.66667
4.66667	2	2.44444	2.5	2.33333
4.55556	2.33333	2.88889	2	4
3.88889	2.66667	2.33333	2.66667	3
3.22222	3.22222	2.77778	2.33333	2.66667
3.55556	2.88889	2.88889	1.83333	2.33333
3.33333	2.77778	2.55556	1.5	3.33333
3.11111	3	2.11111	1.83333	2.33333
2.66667	2.66667	2	1.33333	2.66667
1.77778	2.55556	1.66667	1.33333	3.66667
1.55556	2.55556	1.88889	1.16667	5
1.88889	2.66667	2.66667	1.5	3.66667
2	2.55556	2.44444	1.5	3.33333
1.88889	3.11111	2.66667	1.83333	4
2.33333	3.11111	2.88889	2	2.66667
2.11111	2.77778	2.55556	2.83333	2
2	2.77778	2.11111	3	2.33333
1.66667	2.33333	2	2.5	2
1.66667	2.11111	1.66667	2.66667	2.33333
1.66667	3.11111	1.66667	2	2.33333
1.55556	3.77778	2	1.33333	2.33333
1.66667	3.77778	2	1	2.66667
1.88889	4.44444	2.22222	1.66667	2.66667
2	4.44444	3.11111	1	2.33333
1.66667	3.55556	3.11111	1.33333	3
1.77778	3.66667	2.88889	1.33333	3
1.55556	3.33333	3	1.33333	3.66667
1.66667	3.22222	3.44444	1.33333	4
1.66667	3.22222	2.77778	1.33333	3
2.22222	3.11111	2.22222	1.16667	2.33333
2.11111	2.66667	2.44444	1.16667	2.33333
2	2.77778	2.33333	1.83333	1.66667
1.77778	2.77778	2.22222	1.33333	2
2.22222	2.77778	2.77778	1.83333	2.33333
2	2.77778	4	2.5	3.66667
2.11111	2.55556	3.66667	3	3.33333
2.44444	2.88889	3.33333	2.33333	2.66667
2.22222	3.33333	3.55556	2.16667	3.66667
1.55556	3.44444	3.22222	1.66667	4.33333
1.22222	3.33333	2.44444	0.833333	3.66667
2.11111	3.66667	2.33333	0.833333	4.66667
2.77778	3.55556	2.77778	0.666667	5.66667
3.22222	2.77778	2.55556	1	4
4.66667	2.55556	2.33333	1	3
4.77778	3.11111	2.11111	1.16667	2.66667
3.66667	2.77778	2.33333	0.5	1.66667
3.11111	2.77778	2.88889	1.16667	1.33333
2.66667	3.33333	2.66667	1.33333	2
1.66667	3.33333	2.66667	2.5	2
1.55556	3.22222	3.11111	2.66667	2
1.55556	3.55556	3.33333	3.33333	2
1.33333	3.44444	2.44444	3	2
1.33333	3.22222	2.88889	3.66667	2.66667
1.33333	4	2.66667	2.5	3.33333
1.77778	3.77778	2.77778	2.5	4
2.44444	3.44444	3.22222	2.33333	4.33333
2.33333	3.33333	3.66667	2.66667	3.66667
2.66667	2.55556	3.33333	2.33333	3
2.44444	1.77778	3.33333	3.33333	3
2.55556	1.66667	3.44444	4.33333	2.33333
1.88889	1.77778	2.77778	4.5	2.33333
2.11111	1.77778	3.22222	4.33333	4.33333
2.22222	2.33333	2.88889	4	4.66667
2.66667	2.33333	3.33333	3.66667	5
2.44444	2.22222	2.88889	3.5	5
2.66667	2.33333	3.11111	3.16667	5.33333
2.55556	2.44444	3.33333	3.16667	4.66667
3.33333	2.66667	3.88889	3	5
3.33333	2.88889	3.66667	2.5	5.33333
3.88889	2.88889	3.88889	2.5	5.66667
4.44444	3.66667	3.88889	2.5	5.33333
4.22222	4.22222	3.22222	3	5.33333
4	4.33333	3.11111	3.33333	4
3.66667	4	3.66667	3.66667	4
3	4.77778	3.55556	3	4
2.33333	3.88889	3.33333	3	4
3.33333	3.44444	3.55556	2.5	3.33333
2.88889	3.44444	3.55556	2	4.66667
2.66667	4	2.55556	1.83333	3.33333
2.77778	4	2.22222	1.83333	4
3.22222	4.11111	2.55556	1.83333	4.33333
2.77778	4.66667	2.22222	1.5	3.66667
2.77778	5	2.11111	1.66667	3
2.88889	5.77778	2.55556	1.66667	5.33333
3.22222	5.88889	2.77778	1.83333	5.33333
3.33333	6.33333	2.44444	2.33333	6.66667
4.11111	6.33333	2.77778	2.66667	8.33333
4.44444	6.44444	2.66667	2.83333	9
4.66667	5.22222	2.55556	2.83333	8
4.88889	4.11111	2.44444	2.33333	6.66667
5	3.55556	2.77778	1.83333	4.66667
4.11111	2.55556	2.33333	1.5	3.66667
3.55556	2	2.44444	1.66667	4.33333
3.55556	2.22222	2.44444	1.83333	5.33333
3.77778	3.11111	2.44444	2	6.33333
3.77778	3.22222	2.11111	2.33333	7.33333
4.11111	3.33333	2.22222	2.66667	7.33333
5.11111	3	2.44444	2.83333	6.33333
5.11111	3.33333	2.33333	3.16667	5
4.88889	3.66667	2.11111	3.5	5
4.22222	4	2.44444	4.16667	5
5	4.44444	2.44444	4.33333	5
4.44444	4.66667	2	4.5	4.66667
4.88889	4	2	4.33333	4.33333
5	3.33333	2.22222	4.16667	4
6.44444	3.11111	1.77778	4.16667	3.33333
5.77778	3.44444	1.88889	4	3.66667
5.66667	3.88889	2.11111	3.5	3.66667
6.33333	3.77778	2.11111	3.16667	3.33333
5.88889	3.66667	2.55556	2.83333	3
5	4.11111	2.66667	1.66667	3.33333
4.33333	3.55556	2.44444	1.5	2.33333
4.55556	3.22222	1.88889	1	3
3.77778	4.11111	2.44444	1	4
4.44444	4.66667	2.22222	1.16667	4.33333
4.66667	4.77778	2.33333	1.5	4
4.77778	5.11111	2.44444	1.66667	4.66667
4.55556	5.11111	3.22222	2.16667	4
4.11111	5	3.11111	2.33333	3.33333
3.44444	5.33333	3.22222	2.83333	3.66667
3.66667	4.88889	2.77778	3	3.33333
4.33333	4.88889	3.11111	2.66667	3
5.22222	5.77778	2.55556	2.66667	2.66667
5.55556	5.33333	2.11111	2.66667	3
6	4.22222	1.55556	2.33333	3.33333
6	4.22222	1.88889	2	4.33333
5.33333	4.55556	1.44444	2.16667	5.33333
4.22222	4	1.88889	1.66667	5.66667
4	4.33333	2	1.33333	5.33333
3.22222	4.77778	1.77778	0.833333	4.33333
1.88889	4.33333	1.77778	1.33333	3.66667
2.11111	4.11111	1.55556	1.16667	3.66667
2.11111	3.44444	1.22222	2	5.33333
2.44444	3.66667	1.88889	2.33333	6
2.66667	3.77778	2.33333	2.66667	6.33333
3.44444	4.44444	2.44444	2.33333	6.33333
4	4.33333	2.88889	3	6
4.22222	4.88889	3	3.16667	4.33333
4.11111	4.88889	2.33333	3.5	5
4.33333	4.55556	2.11111	3.5	5.66667
4.66667	4.66667	1.88889	4	5
4.55556	4.44444	1.44444	4	6.66667
4.77778	4.11111	1.66667	3.5	7.33333
5.11111	3.66667	1.77778	3.33333	5.66667
5.11111	4.11111	2.11111	4	4.66667
5.22222	3.55556	2.11111	3.83333	5.66667
5.11111	3.55556	2.11111	3.16667	3
4.77778	3.66667	1.77778	3.33333	2.33333
4.33333	4.22222	2.22222	3.83333	3
4.33333	3.66667	2.11111	4.16667	3.33333
3.55556	3.44444	2.33333	4.5	5
3.33333	3.33333	2.88889	4.5	7
3.33333	3.11111	3	4.5	7
3.55556	2.33333	2.22222	3.66667	8
3	2.55556	2.22222	2.83333	9
3.55556	2.66667	2.11111	3.16667	8.33333
3.55556	2.44444	2	3.33333	9.33333
3.33333	2.66667	2.22222	3.83333	10
2.66667	3.11111	2.66667	4	8.66667
3.44444	2.77778	2.44444	4.66667	7
3.33333	2.66667	3	4.16667	6.66667
3.11111	2.88889	3.22222	4.66667	5
3.33333	3.55556	2.77778	3.66667	5.66667
3.55556	3.22222	2.77778	4	7.66667
3.11111	3.44444	3	3.33333	9.66667
3.11111	3.33333	2.66667	2.66667	10
2.77778	3.88889	2.55556	2.16667	10
2.66667	2.55556	3.55556	2.66667	10
3.11111	2.77778	3.77778	2.33333	9
3.11111	2.66667	4.11111	2.83333	9
2.33333	2.33333	4.22222	3.33333	7.66667
2.55556	1.77778	4.33333	3.16667	8.33333
3	1.88889	4	2.66667	7.66667
2.55556	2.22222	3.66667	2.66667	8
2.44444	2.88889	3.88889	2.33333	7.66667
3.11111	3.33333	3.66667	1.83333	9.33333
3.88889	3.88889	2.88889	2	8
3.88889	3.77778	2	2	8.33333
4.22222	3.22222	2	2	7.66667
5.33333	2.66667	1.33333	1.5	8.66667
5.22222	2.66667	1.22222	1.5	8.33333
4.66667	2.11111	1.66667	1.5	8.33333
4.22222	2.66667	2.55556	1.66667	7.33333
4.11111	2.22222	3	1.66667	7.33333
3.55556	2.11111	2.77778	1.83333	6
3.66667	2.66667	2.88889	1.83333	5.66667
3.66667	2.66667	2.44444	1.83333	5.66667
3.77778	2.66667	2.11111	2	5.66667
3.55556	3.11111	2	1.83333	5.33333
3.11111	3	2.22222	1.5	5
3	2.66667	2.33333	2.16667	4
3.11111	3.55556	3.22222	2.5	5.33333
3.66667	4	3.22222	2.66667	5
3.88889	4.11111	3.33333	2.5	5.66667
3.88889	4.11111	3.55556	2.83333	5.66667
3.55556	4.33333	3.77778	2	5.66667
3.44444	3.77778	3.22222	1.33333	4.33333
2.88889	3.11111	3.55556	0.833333	6
3.22222	2.55556	3.22222	0.833333	6.33333
3.22222	2.55556	3.11111	1	5.33333
3.22222	2.44444	2.88889	0.833333	7.66667
3.55556	1.88889	3	0.833333	7.33333
3.33333	2.11111	2.22222	1.33333	7.33333
3.11111	2.66667	2.22222	1.66667	7
3	2.88889	2	1.33333	8.66667
3	2.88889	1.44444	2.5	5.66667
2.88889	3.44444	1.11111	3.16667	5.33333
3.22222	3.88889	1	2.66667	3.33333
2.88889	3.66667	1.11111	3.33333	1.66667
2.88889	3.77778	0.888889	3.83333	0
3	3.55556	1.22222	3.16667	0
2.77778	3	1.11111	3	0
3.11111	2.11111	1.33333	3.5	0.333333
2.88889	2.44444	2.22222	3.16667	0.333333
3.66667	2.33333	2.77778	3.83333	0.333333
3.55556	2.66667	2.88889	4.5	0.333333
3.55556	3.11111	3	4.83333	0.333333
3.33333	3.22222	3.22222	4.83333	0
4.33333	3.33333	2	4.33333	0
3.77778	3.77778	1.88889	3	0
4.66667	3.77778	1.77778	2.5	0
5	3.66667	1.88889	2.83333	0.666667
5.22222	3.77778	1.88889	2.66667	0.666667
4.55556	3.22222	1.77778	2.5	0.666667
4.88889	3	1.66667	3.33333	0.666667
4.11111	3.11111	1.88889	3.16667	0.666667
4	3.88889	1.88889	2	0.666667
4	3.77778	2.22222	2.16667	1.33333
4.33333	4.77778	2.33333	2.66667	2
4.33333	4.66667	2.55556	2.16667	2.66667
4.33333	4.77778	2.88889	2.16667	3.33333
3.55556	4	2.66667	3.33333	3.33333
2.88889	4.11111	2.77778	4.16667	3.33333
2.22222	4	3.88889	3.66667	4
1.66667	4.44444	3.66667	3.83333	4.66667
1.77778	3.77778	3.11111	4	4.66667
1.77778	3.77778	3.33333	3.16667	5.66667
1.66667	4.77778	3.77778	1.83333	5.66667
1.55556	4.22222	3.22222	2.83333	5.66667
1.33333	4.55556	3.22222	2.5	5
1.55556	5	3.66667	2.16667	5.33333
1.88889	5.66667	3.66667	2	3.66667
1.77778	4.66667	2.88889	2.66667	4
2	5	2.44444	2.5	3.66667
2.11111	4.11111	2.22222	2.5	3
1.88889	3.55556	2	2.83333	2
2.66667	3.55556	2	3	2.33333
3.22222	3.77778	2.33333	2.66667	1.33333
2.88889	4.22222	2.66667	2.16667	0.666667
3	4.11111	3.55556	3	0.666667
3.22222	4.77778	3.77778	3	0.666667
2.33333	4.77778	4	3	0.333333
1.66667	5.11111	3.77778	3	1.66667
2.11111	4.33333	4.11111	2.5	2.66667
2.22222	4.11111	3.44444	2.5	3.33333
1.77778	3.33333	3.33333	2.83333	4
1.55556	2.88889	3.33333	3.5	4
1.88889	2.88889	3.66667	4	2.66667
2.22222	3.22222	3.11111	4.33333	2
2.33333	4.11111	3.33333	5	2
3	5.11111	4	5	2.66667
3.55556	5	3.77778	4.5	3.33333
3.44444	4.66667	3.33333	4.33333	4
3	4.33333	3.77778	4.5	3.33333
2.55556	3.88889	4.11111	4.33333	2.66667
2	3.11111	3.22222	4.16667	2
1.77778	3.33333	3.77778	4.16667	2
2	4.55556	4.55556	3.66667	2
2.11111	4.55556	4.55556	3.33333	2.33333
1.88889	4.55556	4.11111	2.83333	2.33333
2.55556	5.11111	3.88889	2.66667	1.66667
3.22222	5.55556	3.44444	3.16667	2.33333
4.22222	4.33333	2.66667	3.16667	1.66667
4.44444	4.77778	2.22222	3.83333	1.33333
5	4.88889	2.55556	3.66667	1.33333
4.22222	4.88889	2.66667	4.5	1.33333
3.33333	4.33333	2.33333	5	0.333333
2.11111	4.55556	2.44444	6	0.333333
2.11111	4	2.11111	5.83333	0.666667
2	3.88889	2	5.83333	1.33333
1.66667	3.33333	2.33333	4.5	1.33333
2.22222	3.11111	2.88889	3.33333	1.33333
2.33333	2.55556	2.55556	2.16667	2
2.33333	2.55556	2.77778	2.33333	3.66667
2.11111	2.33333	2.77778	1.5	3.33333
2.33333	2.66667	2.77778	3	4
2.88889	2.77778	2.55556	3.66667	3.66667
3.22222	3	3.11111	4.33333	4.33333
3.33333	3.11111	2.77778	4.16667	2.33333
3.55556	3.33333	3	4.33333	3.33333
3.44444	3.22222	2.77778	3.83333	3
2.44444	2.88889	3.11111	3.66667	3
2.33333	3.33333	3	3.16667	1.66667
2.33333	3.22222	3.44444	2.5	1.66667
2.44444	3.22222	3.66667	3	1.66667
2.44444	3.33333	3.66667	2.5	2.66667
3	3.33333	3.33333	1.83333	2.66667
2.88889	2.77778	3.11111	2	3
2.66667	2.44444	2.88889	2.33333	3
2.44444	2.55556	2.11111	2.66667	1.66667
3.33333	2.88889	2.33333	2.16667	2
2.88889	3.11111	2	2.16667	3.33333
2.33333	3.44444	2.11111	2.16667	3.66667
2	3.44444	2.77778	2.33333	3.66667
1.66667	2.88889	3.55556	2.16667	5
0.666667	2.11111	3.44444	2.33333	3.66667
0.555556	2.55556	3.77778	3	3
0.888889	2.33333	3.66667	3.66667	2.66667
1.88889	2.22222	2.77778	3.16667	4
2.22222	2.55556	1.66667	2.5	3.66667
2.55556	2.77778	2.11111	2.5	3.66667
2.77778	2.22222	2.33333	2	3.66667
3.33333	2.44444	2.44444	1.5	5
2.77778	3.11111	2.66667	1.83333	3.66667
2.44444	3.11111	2.88889	2	2.66667
2.11111	3.33333	1.88889	2	2.33333
2.22222	4.88889	2.11111	2.5	1.66667
1.55556	5.33333	1.66667	2.66667	0
0.888889	5.44444	1.77778	2.66667	0
1.55556	5.88889	1.66667	2.66667	1.66667
1.88889	5.77778	2.22222	3.33333	2
1.77778	4.88889	1.55556	3.66667	4
1.55556	4.77778	2.11111	3.33333	4.66667
2.33333	4.66667	1.66667	3.5	4.66667
2.66667	4.77778	1.77778	4	4.33333
3.22222	4.88889	1.33333	3.83333	4
3.33333	4.11111	1.55556	3.33333	2.66667
4.22222	3.22222	1.55556	3.66667	2
4	3.77778	1.77778	3.66667	2
3.88889	3.44444	2.11111	3.66667	2.66667
3.22222	3.55556	2.33333	3.33333	5.33333
3.22222	3.55556	2.11111	3.33333	4.66667
3	4.55556	2.66667	2.83333	5.33333
2.66667	4.33333	2.55556	2.83333	5.33333
2.77778	4.88889	2.55556	2.5	3.33333
2.88889	4.77778	2.88889	3	1.66667
2.88889	4.66667	3.11111	3	2.66667
2.77778	3.88889	2.11111	3.16667	2.33333
2.77778	3.11111	2.33333	2.66667	2.33333
2	1.77778	2.77778	2.83333	2.66667
1.88889	1.44444	2.66667	2.66667	2.33333
1.55556	2	3.33333	2.16667	2.66667
1	2.66667	3	2	2.66667
1.22222	3.11111	3.22222	2.5	4
1.44444	3.66667	2.77778	2	4.33333
1.55556	4.33333	2.44444	1.5	5
1.66667	4.66667	1.44444	1.5	3.66667
2.22222	4.22222	1.66667	2	3.33333
2.55556	4	1.77778	2	2
2.77778	4.55556	1.55556	2.33333	2.66667
2.55556	3.77778	2	2.33333	1.33333
3	2.77778	3.11111	2.83333	1.33333
3	2.66667	3.33333	2.66667	1.33333
2.22222	2.44444	3.22222	2.66667	1.33333
1.77778	1.33333	3.11111	3.33333	0
2.44444	1.44444	3.33333	3.66667	0
1.88889	1.88889	2.33333	3.16667	0
1.66667	1.77778	1.88889	3.16667	0
1.88889	1.77778	1.33333	3.16667	0
1.66667	2.66667	1.33333	3.33333	0
1.22222	2.88889	0.555556	2.83333	0
1.55556	2.66667	1	3.33333	0.333333
1.33333	3.11111	1.11111	3.33333	0.666667
1.44444	4	1.22222	4.5	1
1.88889	3.77778	1.22222	3.66667	1.33333
1.88889	3.55556	2	3.5	2.33333
1.66667	3.66667	1.66667	3	2
1.55556	3	2.22222	2.33333	3
1.55556	1.88889	2.33333	1	2.66667
1.22222	1.44444	3	2	3
1.11111	2.22222	2.44444	3.16667	2
0.777778	2	2.44444	3.16667	2
1.55556	2.22222	2.44444	4.33333	1.33333
1.88889	2.33333	2.55556	4.16667	2.33333
2.33333	2.44444	2	3	2.33333
2.77778	1.88889	2	1.83333	2.66667
3	2.11111	2	2.16667	2.66667
2.22222	1.88889	1.55556	1.66667	3.33333
1.66667	1.77778	1.55556	1.83333	3.66667
1.55556	2	1.55556	2.33333	4
1.11111	1.88889	1.44444	2.83333	3.66667
0.777778	1.88889	1.55556	3.33333	3.66667
1	2.22222	1.77778	3.66667	2.33333
1.11111	2.44444	1.55556	4.16667	1
1.11111	2.44444	1.44444	4.16667	2
1	2.33333	1.44444	4.16667	2
1.33333	2.44444	1.11111	4	3.33333
1.22222	2.11111	0.666667	3	3.33333
1.11111	2	0.666667	2.66667	3.66667
1	2.22222	0.888889	2	2
1.33333	3	1.22222	2.5	2
1	2.77778	1.22222	1.66667	1
1.11111	3	1.44444	2	1
1.33333	3.44444	1.77778	2.33333	0.666667
1	3	1.66667	2.5	0.333333
0.777778	2.33333	1.77778	1.66667	0.666667
1	3.22222	2	2.16667	0.333333
1.11111	2.88889	2	2.5	1
0.888889	3.55556	1.88889	2.83333	1
1	4.33333	1.88889	3.16667	2.33333
1.66667	4.66667	1.44444	4.66667	2.66667
1.55556	4.11111	1.88889	4.16667	3
1.66667	4.44444	2.55556	3.83333	4
1.77778	3.66667	3.22222	2.66667	5.33333
1.77778	3.22222	3.77778	2	5.33333
1.11111	3	4	1.33333	5.33333
1.22222	2.66667	3.55556	1.66667	5
0.888889	2.77778	2.88889	2.16667	4.66667
1	2.55556	1.88889	3	3.33333
1.22222	2.44444	1.55556	4.16667	2
2	2.55556	1.11111	4	1.33333
2.33333	2.77778	0.888889	4.5	1.33333
2.88889	2.88889	1.11111	4.16667	0.333333
3.88889	3.22222	1.77778	3.66667	0.333333
4.11111	3.11111	1.88889	2.83333	1
3.44444	3.11111	2.77778	3.5	1
3.33333	2.77778	3	3.66667	1
3.22222	2.88889	3.33333	3.5	0.666667
2.11111	3	3.44444	3.5	0.666667
1.55556	2.66667	3.77778	4	0
1.55556	2.22222	3.66667	2.66667	0.666667
1.55556	2.55556	3.44444	2.33333	0.666667
1.77778	3	3.33333	2.16667	0.666667
2.11111	2.88889	2.66667	2.33333	0.666667
2.44444	4.11111	1.88889	2	0.666667
2.66667	4.44444	1.33333	2.5	0.666667
2.66667	4.77778	1.77778	2.66667	0.666667
2.33333	4.11111	2.11111	3.16667	2.33333
2.11111	4.22222	2.22222	4.33333	3.66667
2.55556	3.77778	2	4	4.66667
3	4.33333	2.33333	4.5	4.66667
3	4.66667	1.77778	4.66667	4.66667
3.11111	5	0.888889	4.33333	3.66667
3.22222	4.55556	0.777778	4.16667	2.33333
2.44444	4.55556	1.44444	5	1.33333
2.44444	4.44444	0.888889	4	1.33333
2.88889	3.77778	1.44444	3.66667	1.33333
3	3.66667	1.66667	3.5	0.666667
2.66667	3.77778	2.44444	2.16667	0.666667
3.44444	3.33333	1.88889	1.83333	0.666667
3.11111	3.11111	2.22222	2	0
2.66667	3.11111	2.22222	1.5	0.666667
2.33333	2.66667	2.22222	2.5	0.666667
2.55556	2.66667	2.22222	2.5	0.666667
2.22222	3.11111	2.55556	2.66667	1
2.11111	2.88889	2.66667	2.83333	1
1.66667	3	2.66667	3.33333	1
1.77778	2.88889	2.77778	2.33333	3
1.77778	3.33333	2.22222	2.33333	3.33333
1.88889	3.22222	2.77778	2	5
1.55556	3.33333	3	2	5
2.33333	2.88889	3.22222	2	4.33333
2	3.11111	3.88889	2.83333	2.33333
2	2.55556	4.77778	3.16667	3
1.88889	2.55556	4.33333	2.83333	1
2.44444	2.11111	4.22222	3.5	1
1.88889	2	4.11111	3.33333	1.66667
2.33333	2.22222	3.55556	3	2.33333
2.22222	2.66667	2.66667	3.83333	4
2	2.77778	2.55556	3.83333	4
1.33333	2.55556	2.33333	3	4.33333
1.22222	2.77778	1.88889	2.66667	4
0.666667	2.77778	2	3	4.66667
0.666667	2.33333	1.77778	2.16667	2.66667
0.777778	2.44444	1.55556	2.83333	2.66667
1.33333	3.22222	1.22222	3.33333	3
1.44444	3.55556	1.33333	4	3
1.66667	3.77778	1	3.16667	1.66667
2.11111	4.11111	1.33333	2.83333	1
2.22222	3.66667	1.44444	2.83333	1
1.88889	2.77778	1.88889	2.83333	0.333333
1.77778	2.66667	2.11111	2.5	1.33333
1.77778	2.55556	1.77778	2.66667	2.66667
1.77778	2	1.55556	3	3
1.55556	1.88889	1.44444	2.66667	3
1.33333	2.44444	1.77778	2.16667	3.66667
1.55556	2.66667	1.66667	2.16667	2.33333
1.33333	2.22222	1.88889	2.66667	1
0.666667	2.88889	2	2.66667	1.66667
1.55556	2.66667	2.11111	2.16667	1.66667
1.66667	2.22222	1.88889	2.33333	1.66667
1.55556	2.22222	1.66667	2	2
2.33333	2.22222	2.11111	1.66667	2
3	1.88889	2.11111	1.66667	1
2.33333	2	2.11111	2.16667	1.33333
2.22222	2	1.77778	2.33333	1
2.22222	2.11111	1.77778	2.83333	1
1.44444	2	1.55556	3.33333	1.33333
0.888889	1.77778	1.55556	3.5	2
0.444444	1.55556	1.66667	3	2.33333
0.333333	2	2.66667	3.16667	2.33333
0.777778	1.55556	3.11111	2.66667	2
0.888889	2.11111	3.44444	2	1.66667
0.777778	2.33333	3.55556	1.66667	1.66667
0.888889	2.33333	3.55556	1.83333	1
0.888889	2.11111	2.55556	1.16667	0.666667
0.333333	2.11111	2.11111	1.5	0.666667
0.222222	2	2.11111	1.33333	0.666667
0.333333	2.55556	2.55556	1.33333	0
0.555556	2.66667	3.11111	1.33333	0.666667
1.33333	2.33333	3.77778	1.5	3.33333
1.22222	2.77778	3.77778	1.16667	3.33333
1.22222	2.11111	3	1	3.66667
1.66667	1.55556	2.55556	0.833333	3.66667
1.33333	1.88889	1.88889	1.16667	3
0.555556	1.88889	1.44444	1	0.333333
0.555556	1.33333	1.66667	1.16667	0.333333
1.22222	1.77778	2.22222	1.5	0
0.777778	1.55556	2	1.66667	0
1.22222	1.55556	2.33333	1.33333	0
1.22222	1.66667	2.44444	1.33333	1
1.66667	1.44444	2.33333	1.33333	1.33333
1.66667	1.44444	2	2.33333	1.33333
1.55556	1.55556	2.33333	2	1.66667
1.11111	1.11111	2.22222	2.33333	3
1.11111	1.11111	2.22222	2.16667	2
1.11111	1.55556	2.66667	2	2
0.444444	1.33333	2.88889	1	2.33333
0.777778	1.55556	2.55556	1.33333	2
0.888889	2.22222	2.33333	1.16667	1.33333
0.888889	2.55556	2.55556	1.5	2
0.555556	2.66667	2.55556	1.66667	1.66667
1.11111	3.11111	2.88889	1.66667	1.66667
1.11111	2.77778	3.55556	1.83333	2.33333
1.77778	2.66667	4	1.83333	2.33333
2	2.55556	3.66667	1.5	2.33333
2.44444	2.77778	3	1.33333	2.33333
2.11111	2.55556	2.44444	1	2
2.11111	2.77778	2	1.5	3
1.66667	2.33333	1.44444	1.16667	3
1.66667	2.11111	1.33333	1.16667	2.66667
1.22222	2	1.55556	2.33333	2.66667
1.44444	1.55556	1.77778	2.83333	3.33333
1.88889	2.44444	1.55556	2	2
2	2.22222	1.55556	2.83333	1.66667
1.88889	2.22222	1.88889	3.16667	2
1.77778	1.77778	1.88889	2.5	2.33333
1.55556	2	2.11111	3	1.66667
1	0.666667	3	3.33333	1.33333
0.666667	1.22222	3.33333	2.5	1
1.11111	1.33333	3.33333	2.33333	0.666667
2	1	4	1.66667	0.333333
1.77778	0.777778	3.77778	0.833333	1.66667
2.22222	1.33333	3.22222	0.833333	2.33333
2.77778	0.888889	3.33333	1.16667	2.33333
2.66667	0.666667	3.11111	1.5	2.33333
1.88889	0.888889	2.33333	1.83333	2.33333
2.66667	1.33333	2.88889	2.16667	1
2.77778	0.888889	2.88889	2.83333	0.666667
2.11111	1.33333	3	2.83333	1
1.66667	1.66667	3.44444	2.83333	0.666667
1.77778	1.88889	3.77778	2.66667	0.666667
1	2	3.22222	2.66667	1.33333
0.444444	2.11111	3.11111	2.5	1.66667
0.777778	2.22222	2.55556	2.16667	1.66667
0.888889	2.77778	2	1.83333	1.66667
0.666667	2.33333	1.66667	1.83333	1.66667
0.666667	2.11111	1.44444	1.66667	1
0.444444	2.33333	1.22222	1.33333	0.333333
0.111111	1.77778	1.66667	1.66667	0
0.333333	1.55556	1.77778	1.66667	0.666667
0.555556	1.55556	1.77778	1.83333	2.33333
1	1.22222	2	1.83333	2.33333
1.11111	0.777778	2	2.5	2.33333
1.77778	1	1.44444	2.5	3
2.22222	0.333333	1.44444	2.83333	3.33333
2.11111	0.555556	1.33333	2.83333	1.66667
1.77778	1	1.11111	3.16667	2.33333
1.66667	1.33333	1.44444	2.66667	2.33333
1	1.33333	1.44444	2.33333	1.66667
0.333333	1.66667	1.22222	1.83333	0.666667
0.333333	1.66667	1.66667	1.83333	0.666667
0.333333	1.55556	1.44444	1.5	0
0.333333	1.44444	1	0.666667	0
0.444444	1.22222	1.55556	0.666667	0
0.333333	1	1.55556	0.833333	0
0.666667	0.888889	1	1	0.333333
0.666667	1.22222	1	1.16667	0.333333
0.666667	1	0.888889	1.83333	0.333333
0.555556	1.33333	0.333333	2.33333	0.333333
0.888889	1.66667	1.11111	2.66667	1.66667
0.888889	1.55556	1.66667	2.66667	1.33333
0.777778	1.11111	2.11111	2.66667	1.33333
1	1.11111	2.22222	2.33333	1.33333
1.44444	0.888889	2.77778	2.5	1.33333
1.22222	0.777778	1.77778	2.33333	0
0.777778	0.888889	1.33333	2.83333	0
0.777778	1	1.11111	2.33333	1.33333
1	1	1.55556	2	1.33333
0.666667	0.777778	1.33333	1.66667	1.33333
0.666667	0.555556	1.44444	1.33333	1.33333
0.666667	1.11111	1.33333	0.333333	1.33333
0.888889	1.11111	1.11111	0.666667	0
0.444444	1.33333	0.888889	0.666667	0
0.666667	1.33333	0.888889	1.16667	0
0.666667	1.44444	0.777778	1.16667	0
0.777778	0.777778	1.22222	1.5	0.666667
0.555556	1.11111	1.44444	1.33333	0.666667
0.666667	1.33333	1.88889	1.33333	0.666667
0.666667	1.33333	1.44444	1.66667	0.666667
0.666667	1.33333	2	2.16667	0.666667
0.777778	1.33333	1.66667	2.16667	0
1.11111	1.55556	1.44444	2.16667	0
1	1.11111	1.55556	2.83333	0
1.44444	1.44444	1.88889	1.83333	0
1.55556	1.44444	2.11111	1.66667	0
1.77778	1.44444	2.11111	1.5	0.333333
1.88889	0.777778	2.77778	1.33333	0.333333
1.88889	0.777778	2.11111	1.16667	0.333333
1.44444	1.22222	2.11111	1.83333	1
1.66667	2	1.55556	1.83333	1
1.33333	2.33333	1.44444	1.83333	0.666667
1.11111	2.66667	0.888889	2	0.666667
1.11111	4	1	1.5	0.666667
1.66667	3.88889	0.888889	0.833333	0.333333
1.77778	3	0.666667	1	0.333333
1.88889	3.22222	0.666667	1.16667	0.333333
1.77778	2.66667	0.666667	1.33333	0.666667
2	1.55556	0.888889	1.33333	0.666667
1.11111	0.888889	1.33333	1.33333	0.333333
0.888889	1.11111	1.88889	1.33333	1
1	0.777778	2.44444	1.33333	1
1.66667	1.11111	3.44444	1	0.666667
1.55556	0.888889	3.33333	1.66667	0.666667
1.77778	1	3.11111	2	0.666667
1.66667	0.888889	2.77778	1.66667	0
1.66667	1.22222	2.33333	1.5	0
1.44444	1.66667	1.44444	2.66667	0
1.66667	2.11111	1.33333	2.66667	0
1.66667	2	1.44444	2.66667	0
1.88889	2.11111	1.66667	2.66667	0
1.66667	2.55556	1.88889	2.66667	0
1.22222	2	1.77778	2.83333	0
1	2.88889	2.11111	2.66667	0.666667
1.33333	3.33333	1.66667	3	1.33333
1.11111	3.44444	1.66667	3	2
1	3.55556	1.44444	3	2.66667
1.33333	3.33333	1.55556	2.83333	3
1.88889	2.11111	1.33333	2.5	3
1.55556	1.88889	1.44444	2.83333	3
1.33333	1.88889	1.55556	3	3
1.55556	1.11111	1.88889	3.33333	2.33333
1.11111	1.33333	2.11111	3.16667	2
1.11111	1.44444	1.66667	3.33333	2.66667
1.22222	1.88889	1.55556	2.5	2
1.55556	1.77778	1.88889	2.5	1.33333
1.77778	2.44444	2.11111	2.33333	1.66667
1.77778	3	2.22222	1.5	1.66667
1.11111	3	2.55556	1.66667	1.33333
1.11111	2.88889	3.33333	1.33333	2
1.11111	3.66667	2.77778	1.16667	2.33333
0.666667	3.66667	2.55556	1.16667	2.33333
0.666667	3.55556	2.55556	1.33333	2.33333
0.777778	4	2.55556	1.33333	1.33333
0.444444	4.33333	2	2.16667	2
0.444444	3.33333	2.22222	2.5	1.66667
0.444444	2.77778	2.55556	2.66667	1.33333
0.444444	2.88889	2.22222	2.66667	1.33333
0.555556	3.11111	2.33333	2.5	1.66667
1.22222	2.66667	3	2.16667	1
0.888889	3	2.55556	2	1
1	2.77778	1.77778	1.33333	1.66667
1.11111	2.55556	2.33333	1.33333	1.66667
0.888889	2	1.88889	1.83333	3.33333
0.777778	2	1.44444	1.33333	3
0.777778	2	1.33333	1.5	3.33333
0.666667	2.11111	1.66667	1.5	4
1	2.11111	1.44444	1.33333	4
1.55556	2.55556	2	1.5	2.66667
1	2.22222	2.44444	2	4
1.11111	2.66667	2.55556	2	4.33333
1.44444	2.33333	2.44444	2	3
1.22222	1.88889	2.22222	2.16667	5
0.777778	1.22222	2.33333	2	5.66667
1.22222	1.55556	1.55556	2	4
1.33333	1	1.66667	2.16667	4
1.22222	1.44444	1.77778	2	4
1.22222	1.55556	1.55556	3	2
1.11111	1.55556	1.22222	3	2.66667
0.666667	1.88889	1.22222	3.5	3.33333
0.444444	1.55556	1.33333	3.16667	4.33333
0.222222	1.22222	1.66667	4.16667	4.66667
0.222222	1.22222	1.77778	3	5.33333
0.222222	1.44444	2.11111	2.33333	3.33333
0.444444	1.11111	2.33333	2.5	3.66667
0.777778	1.11111	2.55556	2.5	2.33333
0.777778	1	2.11111	2.5	2
1	1.22222	2.44444	3	4
1.44444	1.11111	2.11111	3	4.66667
1.66667	1.11111	1.66667	2.33333	4.66667
1.33333	1.22222	1.44444	2	6.33333
1.44444	1.44444	1.55556	1	8.66667
1.44444	1.11111	1.66667	0.666667	7.66667
1.22222	0.888889	1.88889	0.666667	7.66667
0.777778	0.555556	2.77778	0.5	7.66667
1	1.55556	3	0.5	5.66667
0.888889	1.55556	3.55556	0.833333	4.33333
0.666667	1.55556	3.22222	1.16667	3
0.444444	1.66667	2.77778	1.33333	3.33333
0.666667	1.55556	2	1.83333	2.33333
1.11111	0.777778	1.66667	2.66667	2.33333
1.44444	0.666667	0.888889	3	2
1.33333	0.555556	1.66667	2.83333	2.66667
1.66667	0.666667	2	3	2.66667
1.66667	0.777778	2.77778	2.66667	3.66667
1	0.555556	3	1.83333	4.33333
0.888889	0.555556	3.55556	2.16667	5
1.11111	0.555556	2.66667	2.33333	5.33333
1	0.555556	2.77778	3	5.33333
1	0.777778	2.44444	2.66667	5
2	1.11111	2.11111	3	5
2	1.44444	1.88889	2.83333	4
1.88889	1.55556	2.11111	3.16667	3.66667
1.88889	1.44444	2.44444	3.66667	2.66667
1.88889	1.55556	1.88889	3.66667	2.33333
2.33333	1.22222	2.11111	4	3.33333
2.55556	1.33333	2.55556	4.16667	4
2.44444	1.66667	2.88889	4.33333	4
2.44444	1.88889	3	3.33333	4.33333
2.88889	1.55556	3.44444	3.5	5.33333
2	1.44444	3.55556	3.33333	5
2.33333	1.11111	3.33333	2.5	4
2.33333	0.888889	3.22222	2.66667	3.33333
2.11111	0.888889	3.55556	2.33333	3.66667
2	1	3.88889	2	2.33333
1.77778	1.44444	4.11111	1.83333	2.33333
1.11111	1.44444	4.11111	2.83333	3.66667
1	1.33333	3.77778	1.83333	3.66667
1.22222	1	2.44444	2.5	4
0.666667	0.777778	2.44444	3.5	6.33333
0.444444	0.666667	2.44444	3.66667	5.66667
0.444444	0.444444	1.77778	2.5	5
0.555556	0.333333	1.55556	2.66667	6
0.777778	0.888889	2.22222	2.16667	5.66667
0.888889	0.888889	1.66667	1.66667	3.33333
1	0.555556	1.11111	1.66667	2.66667
1.22222	1.33333	1.77778	1.83333	2
1.11111	1.77778	2.22222	1.66667	0.666667
0.666667	1.44444	3	2	0
1	1.77778	3.66667	1.83333	0
0.777778	2.44444	3.88889	1.5	0
0.444444	1.66667	3.88889	1.5	0
0.777778	1.55556	3.66667	1.5	0
1.33333	1.77778	2.55556	1.66667	0.666667
1.33333	2	2.55556	1.5	1.33333
1.88889	1.66667	3	1.83333	1.33333
2	1.88889	3.55556	2	2.66667
1.66667	2	3.77778	2	2.66667
1.11111	2	3.55556	1.33333	2
0.777778	2.44444	2.88889	1.66667	1.33333
0.333333	2.44444	2.33333	1.5	1.66667
0.222222	2.22222	1.88889	1.66667	0.666667
0.222222	1.88889	2	2.16667	0.666667
0.333333	1.88889	2.44444	2.5	2.33333
0.333333	1.22222	2.55556	2.33333	2.33333
0.444444	0.888889	2.44444	2.5	3.66667
0.444444	1.55556	2.22222	2.5	3.33333
0.777778	1.66667	2.22222	2.16667	3.33333
0.666667	1.55556	2	2.66667	2
0.666667	2	2.33333	2.66667	2
0.444444	2.44444	3.11111	2.16667	0.333333
0.777778	2.11111	2.77778	2.16667	0.666667
0.444444	2.11111	2.44444	2	1.33333
1	2.44444	2.77778	1.83333	1.66667
0.888889	2.33333	2.55556	1.66667	2.33333
1	2	2.11111	2.33333	3
0.777778	2.22222	2.88889	2.16667	2.66667
1.44444	3.11111	2.77778	2.33333	3.33333
1	3.11111	2.55556	2.16667	3.33333
1.22222	2.88889	2.22222	2.16667	3
1.55556	3.33333	2	1.66667	3
1.44444	3.11111	1	1.5	3
0.888889	2.66667	0.777778	1.5	1.66667
0.777778	2.44444	1	1	1.66667
0.555556	2.22222	1.33333	1	1.66667
0.444444	1.77778	1.44444	0.833333	1
0.666667	2.22222	1.88889	0.666667	1
0.555556	1.66667	2.33333	1.16667	1
0.666667	1.22222	1.66667	1.33333	0.333333
0.888889	1	1.44444	1.66667	0
0.555556	1.44444	1.55556	1.66667	1
0.777778	1	1.44444	1.83333	1.33333
0.777778	1	1.11111	1.66667	1.66667
0.666667	1	1.22222	1.83333	3.66667
0.888889	1.22222	1	1.33333	4.33333
0.888889	1.11111	0.888889	1.66667	3.33333
0.444444	1.22222	0.777778	2	3
0.555556	1.55556	1.11111	1.5	2.66667
0.555556	1.66667	1.33333	1.33333	0.666667
0.222222	1.66667	1.77778	2	1.66667
0.333333	1.22222	1.55556	1.66667	1.66667
0.444444	1.11111	1.66667	1.83333	1.66667
0.333333	0.888889	1.44444	2.5	3
0.555556	0.888889	1.33333	2.33333	3
0.666667	0.777778	1.11111	2.16667	2
0.555556	1	1.11111	2.33333	2
0.666667	1.44444	1	1.66667	2
0.777778	1.55556	0.777778	1.5	2.66667
0.555556	2.33333	1	1.5	3.66667
0.333333	3	0.777778	1	4.33333
0.666667	3.22222	0.666667	2	4.33333
0.888889	2.55556	0.666667	2.66667	5.66667
1.11111	2.66667	0.777778	2.16667	5
1.11111	2.44444	0.888889	2.16667	4
1.11111	2.33333	1.88889	2.33333	3.66667
1	2	2	1.33333	3.66667
0.555556	2.77778	1.77778	0.666667	3.66667
0.222222	2.88889	1.66667	0.666667	2.33333
0.333333	2.88889	1.22222	0.666667	3.66667
0.555556	2.55556	0.888889	0.833333	2.66667
0.333333	2.44444	1.11111	1	3
0.333333	1.55556	1.33333	1.16667	1.66667
0.333333	1.55556	2	1.33333	3.33333
0.222222	1.33333	2.22222	1.16667	3.33333
0.444444	1.11111	1.55556	1	5.33333
0.666667	1.11111	1.22222	1	5.66667
0.666667	1.55556	1	1	5.66667
1.11111	1	0.333333	0.666667	4.33333
1.33333	0.777778	0	1.33333	3
0.888889	1.33333	0.888889	1.83333	1
0.888889	1.55556	1.33333	1.83333	0.666667
0.888889	1.88889	1.66667	2.33333	1.33333
0.444444	1.88889	1.77778	3	1.66667
0.333333	2.55556	2.11111	2.83333	1.66667
0.555556	2.44444	1.44444	3	2.33333
0.333333	2.33333	1.44444	3.5	2.33333
0.555556	1.55556	1.66667	3.16667	2
0.777778	1.55556	1.55556	2.83333	2.66667
0.777778	0.666667	1.77778	2.5	2.66667
0.888889	0.666667	1.88889	1.83333	2
1.55556	0.888889	1.66667	1	1.66667
1.33333	0.888889	1.44444	0.833333	2
2	1.11111	1.44444	0.833333	1.33333
1.88889	2	1.55556	1.33333	1.33333
1.55556	1.44444	2.22222	1.5	1.66667
1.33333	1.33333	2	1.66667	1.66667
1.88889	1.33333	2.11111	2.5	1
1.11111	1.33333	2.66667	2.16667	0.333333
1.44444	0.555556	2	2.66667	0.333333
1.77778	0.666667	1.22222	2.33333	0
1.44444	0.444444	1.44444	2.33333	0.666667
0.888889	0.666667	1.11111	1.5	1
0.777778	1.44444	0.777778	1.66667	1.33333
0.444444	2.22222	0.777778	0.833333	1.33333
0.333333	2.77778	0.777778	1	1.33333
0.777778	3.44444	1	1.33333	1.33333
0.777778	3.66667	1.66667	2.33333	1
0.777778	3.22222	1.77778	2.16667	0.666667
1	3.77778	2.11111	2.5	0.666667
0.777778	3.55556	2.55556	2.66667	2.66667
0.333333	4.22222	2.55556	3.33333	2
1	4.55556	2.22222	2.5	2
1.11111	4.44444	2.22222	3	2
1.33333	3.44444	2	3.33333	3.33333
1.44444	3.11111	2	3.33333	1.33333
1.33333	2.22222	1.77778	3	2
0.777778	2	1.55556	2.83333	2
0.666667	2.22222	1.33333	2.33333	2.66667
0.222222	1.77778	1.22222	1.83333	1.66667
0.333333	2.33333	0.888889	2	1.66667
0.444444	2.88889	1	1.66667	1
0.888889	2.33333	1.33333	2	1
1	2.33333	1.33333	2.16667	1
2	2.88889	1.55556	2.16667	0.666667
1.77778	2.33333	1.33333	2	1
2.11111	2.11111	1.33333	2	1.33333
1.88889	3	1.33333	1.83333	3
1.77778	2.88889	1.33333	1.83333	2.33333
0.888889	3	1.66667	1.66667	2.33333
1.22222	2.88889	1.55556	2	2.66667
0.777778	2.22222	1.88889	2	2.66667
0.777778	1.77778	1.77778	2.16667	1.66667
1.88889	1.22222	1.66667	2.16667	2
2.22222	0.888889	1.77778	2.5	2
2.22222	1.11111	1.77778	2	2
2.44444	2	1.33333	2.33333	2.33333
2.11111	2.11111	1.55556	3	3
1.44444	2.55556	1.77778	3.33333	4
1.22222	3	1.11111	3.16667	4.33333
0.888889	2.88889	1.11111	3	3.66667
0.666667	2.77778	1.11111	2.33333	3
0.888889	2.33333	0.555556	1.66667	1.66667
0.555556	3	1.11111	1.16667	0.666667
0.333333	2.77778	1.22222	1.16667	2
1.22222	3.55556	1.66667	1.33333	2.66667
1.55556	2.88889	1.77778	2	2.66667
1.66667	3.66667	1.88889	1.83333	3.33333
1.88889	3.33333	1.22222	2.16667	4
2.11111	3.22222	1.33333	2.16667	2.33333
1.22222	2.33333	1.77778	2.16667	1.66667
1.22222	2.55556	1.55556	2	2
1.55556	1.77778	1.44444	2	2
1.44444	1.22222	1.44444	1.83333	1.33333
1.55556	1	1.44444	1.83333	1.33333
1.66667	1.22222	1	2.16667	1.33333
2	1	1.11111	2.16667	2
1.44444	1	1.44444	2	2.66667
1.66667	1.33333	2	2.33333	2.33333
1.33333	3	2.11111	2.16667	3.66667
1.22222	2.88889	2	2	5
0.666667	2.66667	2.11111	1.5	4
0.666667	2.88889	1.77778	1.33333	2.66667
0.888889	2.55556	1.55556	1.16667	2.66667
1.33333	1.11111	1.44444	1	2
1.66667	1.66667	1.44444	0.833333	1
1.55556	2.11111	2	1.5	1.66667
1.66667	2.33333	2.33333	1.66667	1.66667
1	2.44444	2	1.66667	1.66667
1.11111	2.11111	2	1.83333	1
1.22222	1.66667	1.66667	2.16667	0.666667
1.55556	1.66667	1	1.83333	1
1.88889	1.11111	0.777778	2.16667	2
2	0.777778	0.666667	2.16667	2.66667
1.77778	1.11111	1.11111	2.16667	2.66667
1.55556	1	1.77778	1.66667	3.33333
1.44444	0.555556	2	2.16667	2.66667
1.11111	0.666667	2	2	2.33333
1.88889	1.33333	2.22222	2.33333	1.66667
1.55556	1.11111	1.66667	2.33333	2
1.77778	1.55556	1	2.5	2.33333
2	2.33333	0.666667	2.16667	4
2	2.44444	0.444444	2.66667	5
1.88889	2	0.222222	2.33333	5
2.22222	1.88889	0.222222	2	4.66667
2.33333	1.33333	0.333333	2.16667	3.66667
2.44444	1	0.444444	1.66667	2.33333
3.33333	1.11111	0.555556	1	0.666667
2.77778	0.888889	0.888889	0.833333	0.666667
2.66667	1.22222	0.888889	1.16667	1.33333
2.77778	1.22222	0.777778	1.66667	1.33333
2.22222	1.22222	0.888889	2.33333	0.666667
1.66667	1.33333	1	2.5	0.666667
1.55556	1.44444	0.666667	2.5	0.666667
1.55556	1.55556	1	2.5	0
0.888889	1.88889	1.44444	1.83333	0
1.11111	1.55556	1.44444	1.5	0
0.555556	1.33333	1.66667	1.83333	0
0.888889	1.66667	1.88889	2.5	0
1.55556	2.11111	1.77778	2.5	0.333333
1.77778	2	1.44444	3	0.333333
2.11111	2.11111	1.33333	2.66667	0.333333
2.22222	1.88889	1.11111	3.16667	0.333333
1.77778	1.66667	0.888889	2.5	0.333333
1.55556	1	0.555556	2.5	0
1.44444	0.777778	0.777778	2.33333	0
1.11111	1	0.888889	2.83333	0
1.22222	1.11111	0.666667	1.83333	0.666667
1.44444	1.22222	0.888889	2.66667	0.666667
1.11111	1.33333	1.77778	3.16667	0.666667
1.44444	1.55556	1.44444	2.83333	0.666667
1.44444	1.77778	1.11111	2.83333	0.666667
1.44444	1.66667	1.44444	2.83333	0
2	1.33333	1.33333	2	0
1.66667	1.33333	0.444444	2.16667	0
1.22222	1.44444	0.444444	2.16667	0
1.66667	1.22222	0.444444	1.66667	1.33333
1.77778	1.44444	0.333333	1.66667	1.33333
1	1.66667	0.666667	1.66667	1.33333
1.44444	1.44444	1.11111	0.833333	1.33333
1.55556	1.33333	1.11111	0.833333	1.33333
1.11111	1.22222	1.44444	1	0.333333
1.22222	1.11111	1.33333	1	0.333333
1.33333	0.888889	0.888889	1.5	0.333333
1.11111	0.888889	1	2.33333	1.66667
1.44444	1.33333	1.33333	3	1.66667
1.66667	1.44444	1.22222	2.66667	1.33333
1.22222	1.33333	1.22222	2.83333	1.33333
1.22222	1.55556	1.22222	3	1.33333
1.77778	1.55556	0.888889	2.66667	0
1.44444	0.888889	1.33333	2	0
1.22222	0.888889	1.66667	2.33333	0
1.44444	1.11111	1.66667	2.16667	0.333333
1.33333	1.22222	2.33333	1.5	0.666667
0.777778	1.11111	2.66667	1	0.666667
0.888889	1.55556	2	1.66667	2.33333
0.666667	1.55556	1.55556	2.16667	2.33333
0.444444	1.33333	1.88889	3.33333	2
0.444444	1	1.66667	3.66667	3.33333
0.555556	1.33333	1.44444	4.33333	3.66667
0.444444	1.33333	1.88889	3.66667	2
0.444444	1.22222	1.88889	3.33333	2
0.555556	1.33333	1.55556	2.16667	2
0.666667	1.44444	1.77778	2	2
0.333333	1.55556	1.44444	1.5	2.33333
0.333333	1.11111	0.888889	1.83333	2.33333
0.333333	1.22222	0.777778	1.66667	2.66667
0.777778	1.33333	0.777778	2	3.33333
0.666667	1.22222	0.222222	1.83333	1.66667
0.666667	0.666667	0.444444	2.33333	1
1	0.777778	0.555556	2.16667	2
1	0.333333	1	2	2.33333
0.444444	0.222222	1.11111	1.83333	2
0.444444	0.333333	1.11111	1.66667	2
0.555556	0.333333	1.11111	1	2
0.333333	0.555556	1.44444	1	1.66667
0.555556	0.777778	1.22222	1	1
0.555556	0.888889	1.33333	0.833333	1
0.555556	0.777778	1.33333	1.16667	1
1.22222	1.33333	1.33333	1.16667	1.66667
1	1	1.77778	1.33333	1
0.777778	1.66667	1.77778	1.33333	2
1	1.66667	1.77778	1.5	1.66667
1.22222	1.66667	2.22222	1.5	1.66667
0.777778	1.11111	2.22222	1.5	1.33333
1.66667	1.11111	1.44444	1	1.33333
1.77778	0.222222	1.33333	1	0.333333
1.77778	0.444444	1.88889	0.833333	1
2.11111	0.555556	1.33333	0.833333	2
1.77778	0.777778	1.22222	1	3
1.33333	0.777778	1.66667	1.33333	4.33333
1.55556	1	1.77778	1.33333	4.33333
1.33333	0.777778	1.66667	1.83333	4.33333
1	1.11111	2	2.33333	3.66667
1.33333	1.11111	1.88889	2.66667	2.33333
1.22222	1.33333	1.77778	2.5	1
0.888889	1.22222	2.11111	2.83333	1.66667
1.22222	1.77778	1.66667	2.66667	1.33333
1	1.33333	1.33333	1.83333	1
1	1.11111	1.44444	1.83333	1
0.888889	1.22222	1.44444	1.66667	2.33333
0.888889	1.11111	1.22222	1.66667	2.33333
0.666667	0.555556	1.11111	1.33333	2.66667
1	1	1.33333	2	3.33333
0.666667	1.44444	1.44444	1.5	3.66667
0.666667	1.11111	1.44444	1.83333	3
1.33333	1.88889	1.11111	2.16667	3.33333
1.66667	2.11111	1	2.33333	2.66667
1.55556	1.77778	0.888889	2.5	2
1.55556	2.11111	0.666667	3.16667	2.66667
1.33333	2.33333	0.888889	3.5	2
0.666667	1.88889	1	3.33333	1
0.222222	1.44444	0.888889	3.83333	1
0.333333	1.33333	1	3.5	1
1.33333	0.666667	1.11111	3.33333	0.333333
1.77778	1	0.666667	3	0.666667
2	0.666667	0.555556	3	0.666667
2.11111	1.22222	0.777778	2.66667	1
2.11111	1.55556	0.777778	2.16667	1
1.44444	2.11111	0.888889	2.16667	0.666667
1	1.88889	0.888889	2	0.333333
1.22222	2.22222	1.22222	1.83333	0.333333
1.11111	2.33333	1.22222	1.83333	0
0.777778	2.11111	1.22222	2.66667	0
1.44444	1.44444	1	2.33333	0.333333
1.44444	1.22222	0.777778	2.83333	0.333333
1.22222	1.44444	0.777778	2.83333	0.333333
1.66667	0.777778	0.555556	3.16667	1
1.77778	0.888889	0.666667	2.83333	1
0.777778	1.88889	0.666667	3.33333	0.666667
0.777778	1.77778	0.777778	3	1
1	1.33333	0.888889	3	2.33333
0.888889	1.55556	1.11111	2.33333	2
0.777778	1.88889	1.22222	2.16667	2
0.777778	0.888889	1.66667	1.5	3
1.11111	0.888889	1.88889	1.33333	2.66667
1.55556	1	1.44444	1.33333	1.33333
1.66667	0.777778	1.55556	1.5	1
2.22222	0.222222	1.22222	1.66667	1
2.66667	0.888889	0.888889	1.83333	0
2.33333	0.888889	1.11111	2	0
1.66667	0.888889	1.33333	1.5	0
1.44444	0.888889	1.55556	1.83333	0
0.888889	1.44444	1.55556	2.33333	0
0.444444	1.77778	2.11111	2.33333	0
0.555556	2.44444	2.11111	2.16667	0.333333
1	2.22222	2.33333	2.83333	0.333333
1.22222	2.55556	2.11111	2.33333	0.333333
1.33333	2.33333	2.11111	1.5	1
1.55556	1.33333	1.88889	1.5	1
1.44444	1	1.66667	1.66667	0.666667
1.33333	1.66667	1.55556	1.66667	2
0.888889	1.55556	1.44444	2	2
0.777778	1.66667	1.44444	2.16667	1.66667
1.22222	1.77778	1	2.16667	1.66667
1.66667	1.44444	0.777778	2.33333	1.66667
1.55556	1	0.555556	1.83333	0.333333
1.55556	0.888889	0.333333	1.83333	1.66667
2	0.444444	0.222222	2.33333	1.66667
1.77778	0.777778	0.777778	2.5	1.66667
1.55556	1.22222	0.888889	2.33333	1.66667
1.11111	1.55556	1	2.83333	1.66667
1.55556	1.77778	1.33333	2.83333	0.333333
1.22222	2.66667	1.44444	2.16667	0
0.777778	2.66667	1.11111	2	0
0.555556	2.77778	1.11111	2.16667	0
0.888889	2.66667	1	2.83333	0
0.444444	2.44444	1.44444	3.16667	0
0.333333	1.88889	1.66667	3.33333	0
0.777778	1.66667	2.11111	3.16667	0.666667
1.88889	1.33333	2.22222	2.83333	0.666667
1.77778	1.22222	2.44444	1.66667	1.33333
1.77778	1.44444	1.77778	0.833333	2
2	1.44444	1.44444	0.666667	2
2.11111	1.44444	1	1	1.33333
1.22222	1.55556	0.777778	1.16667	1.33333
1.22222	1.22222	0.555556	1.33333	0.666667
1.44444	1.44444	0.444444	1.83333	0
1.77778	1.22222	0.444444	2.16667	0
1.44444	1	0.777778	1.83333	0.666667
1.66667	1	0.777778	2.16667	1.33333
2.22222	1	1.11111	2.83333	1.33333
2.44444	1.44444	1.88889	2.66667	1.33333
2.22222	1.88889	2.11111	2.66667	1.33333
2.22222	2.44444	2	3.16667	1
2.11111	2.33333	2	3.66667	0.333333
1.33333	2.33333	1.66667	3.16667	0.333333
1.11111	1.44444	0.888889	2.83333	0.333333
1	0.888889	1.88889	3	0.333333
0.777778	0.777778	1.55556	2.5	1
0.666667	1	1.66667	2.16667	1
0.888889	1.44444	1.88889	1.83333	1
0.666667	1.77778	2.22222	2.16667	1
0.888889	1.77778	1.88889	1.5	1
0.888889	1.77778	2	1.66667	1
1.66667	1.33333	2.22222	0.833333	1.33333
1.44444	1.22222	2	1.16667	1.66667
2.22222	0.777778	1.88889	1.16667	1.66667
2.22222	1	1.55556	1.33333	2
2.33333	1	1.55556	2.16667	1
1.44444	1	1.55556	2.16667	0.666667
1.77778	1.11111	1.88889	2.33333	0.333333
1	1.44444	1.88889	2.33333	0.333333
0.555556	1.66667	2.44444	2.83333	0
0.444444	1.77778	2.44444	1.83333	0
0.444444	2.33333	2.11111	1.83333	0
0.111111	2.77778	1.88889	1.33333	0.333333
0.666667	2.66667	1.77778	2.16667	0.333333
0.777778	2.88889	0.777778	1.5	2
1.22222	3	1	1.66667	2
1.11111	2.44444	1	2.5	2.66667
1.44444	2.11111	0.888889	3.16667	2.33333
1.11111	2.33333	0.888889	2.66667	2.66667
1	2	0.888889	3	1.66667
0.777778	1.33333	0.888889	3.16667	1.66667
0.777778	1.44444	0.888889	3.16667	1.33333
0.444444	1.77778	1	3	1.33333
0.222222	1.33333	0.888889	2.66667	2
0.666667	1	1.44444	2.83333	1.33333
0.777778	1.44444	1.44444	2.83333	1.33333
1	1.77778	1.55556	2	1
1.44444	0.888889	2	1.33333	1.66667
1.44444	0.888889	2.33333	1.16667	0.666667
1.22222	1.33333	1.77778	0.833333	1
0.888889	1.33333	1.55556	0.333333	1
0.777778	1.33333	1.33333	0.5	1
0.333333	1.77778	0.666667	0.666667	1.33333
0.333333	2	0.777778	0.833333	2.33333
0.333333	1.55556	1	0.666667	2
0.666667	2	1.22222	0.833333	4
0.555556	2.44444	1.55556	0.833333	4.66667
0.888889	2	2	1.33333	3.66667
1.11111	2.11111	1.66667	1.16667	2.66667
0.888889	2.55556	1.77778	1.16667	3.66667
0.555556	2	1.44444	1.16667	1.66667
1	1.44444	1.33333	1.33333	1
0.666667	1.66667	1.11111	1.66667	1
0.444444	1.44444	1.77778	2	1
0.555556	1.55556	1.77778	2	0.666667
0.555556	1.44444	2.11111	1.83333	0.666667
0.111111	1.33333	2.33333	1.83333	0.666667
0.222222	1.11111	2.55556	1.83333	1.33333
0.222222	1.44444	1.77778	2.16667	1.33333
0.333333	1.77778	1.55556	3	1.33333
0.555556	2	2	3.16667	2.33333
0.555556	1.77778	2	3	2.33333
0.444444	1.77778	2	2.16667	1.66667
0.444444	2	2.11111	1.33333	1.66667
0.222222	1.77778	2	0.833333	1
0.222222	2.22222	1.66667	1.33333	0
0.444444	2.22222	1.22222	1.16667	0.333333
0.555556	2.22222	0.888889	1	1
0.666667	1.66667	1.11111	1.33333	1
1.11111	1.22222	1	1.33333	1
1	0.444444	1.33333	1.16667	1.33333
1.11111	0.888889	1.44444	1.16667	1
1.33333	1.22222	1.33333	1.33333	0.333333
1.33333	1.22222	1.33333	1	0.333333
1.33333	1.22222	1.66667	1	0.333333
1.66667	1.55556	1	0.666667	1.66667
1.66667	1.77778	1.22222	1.16667	2
1.77778	2.55556	1.88889	1.33333	2
1.66667	2.88889	1.66667	1.83333	2
1.44444	3.33333	1.66667	1.83333	2
1.22222	4.33333	1.55556	1.83333	0.333333
1.11111	4.22222	1.44444	2.16667	0
0.666667	3.55556	1	2.16667	2
0.666667	3.33333	1.22222	2.16667	2
0.666667	3.44444	1.11111	2.16667	2.33333
0.777778	2.66667	1.22222	2.33333	2.66667
0.666667	2.55556	1.33333	1.66667	2.66667
0.777778	2.44444	1.22222	1.83333	0.666667
0.777778	2.77778	1.22222	1.66667	0.666667
0.666667	2.55556	1.44444	1.66667	1.33333
0.333333	2.44444	1.44444	1.33333	2.33333
0.333333	2.44444	1.22222	2.16667	4
0.222222	2.44444	1.77778	2.33333	4
0.444444	2	1.55556	2.33333	4.66667
0.333333	1.66667	1.33333	2.16667	3.66667
0.444444	1.11111	1.33333	3.33333	2.33333
0.666667	0.888889	1.22222	3.16667	0.666667
0.666667	0.777778	1.33333	3	1
1	1	1.77778	2.66667	1
1.77778	1.77778	1.88889	2.66667	1
1.66667	1.77778	2	1.83333	1
1.33333	1.66667	2	1.66667	1
1.66667	1.44444	1.77778	1.16667	0.666667
1.22222	1.55556	1.22222	1.66667	0
0.444444	1	1	2.16667	0.666667
0.444444	1.22222	0.888889	3	0.666667
0.444444	1.11111	1.22222	2.83333	0.666667
0.111111	1.11111	1.88889	3.66667	0.666667
0.222222	1	2	3.16667	1.33333
0.222222	1.11111	2.77778	3	0.666667
0.333333	1.11111	2.66667	2	0.666667
0.777778	1.55556	2.55556	2	0.666667
0.777778	2	1.55556	1.5	1.33333
0.888889	1.77778	1.77778	2.16667	0.666667
1.44444	1.33333	1.11111	2	0.666667
1.44444	1.11111	1.11111	2.5	0.666667
1.33333	1.66667	0.888889	2.33333	0.666667
1.44444	1.55556	0.666667	2.66667	0
1.11111	2	0.333333	2.33333	0
0.555556	3	0.222222	2	0
0.444444	3.44444	0.333333	2	0
0.111111	2.77778	0.777778	2.5	0
0.111111	3.11111	0.888889	1.83333	0
0.555556	3.11111	1	1.83333	0
0.555556	2.11111	1	2.33333	0
0.555556	2	0.888889	2.5	0
1	2	0.555556	2	0
0.888889	1.55556	0.888889	2	0
0.444444	1.77778	0.777778	1.83333	0.666667
0.444444	1.88889	0.666667	1.83333	1.33333
0.555556	1.77778	0.555556	1.16667	2
0.111111	1.44444	0.777778	0.833333	2
0.222222	1.55556	0.777778	1.16667	2
0.222222	0.888889	0.888889	1.33333	1.33333
0.222222	0.888889	1.11111	1.16667	0.666667
0.555556	0.888889	1.33333	1	1
0.777778	1.33333	1.33333	1.16667	1
0.666667	1.22222	0.888889	1	1.66667
1	1.66667	1.11111	0.833333	1.66667
1.44444	1.88889	1	0.833333	1.66667
1.11111	2	0.888889	0.833333	0.666667
1.11111	1.55556	0.777778	1.16667	1
1.11111	1.44444	0.777778	1.16667	0.333333
1.11111	1.11111	0.555556	1.33333	0.333333
1	0.777778	0.777778	1.33333	1.33333
0.888889	1.11111	1	1.5	2
0.666667	1.33333	1	1.5	1.66667
1.33333	1.33333	1.11111	2.16667	2
1.33333	1.22222	1.22222	2	2
1.11111	1.33333	1	1.66667	1.66667
1.66667	0.777778	0.888889	1.66667	2.33333
1.66667	1.22222	1.11111	1.66667	2.33333
1.11111	1.11111	1.44444	0.833333	2
1.11111	1.44444	1.66667	0.833333	2.33333
1.22222	1.66667	2.22222	2	1.66667
0.666667	1.88889	2.44444	3	0.333333
1.33333	1.44444	2.44444	2.83333	1
1.44444	1.88889	2.88889	3.66667	1
1.11111	1.55556	2.88889	4.33333	0.666667
1.22222	1.55556	2.66667	4.16667	2
1.22222	1.33333	2.66667	3.16667	2.66667
1	1.11111	2.44444	2.83333	2.33333
0.888889	0.888889	1.77778	2.5	2.33333
1.22222	1.33333	2	2.33333	2.33333
1.33333	1.22222	2	1.66667	1
1.33333	1.77778	2.11111	1.83333	0.333333
2.22222	2.22222	2.66667	2	0.333333
2.44444	2.22222	3	2.33333	0.333333
2.55556	2.11111	2.55556	1.83333	1
3	2.22222	2.55556	1.66667	1.66667
3.11111	2.11111	2.55556	2.16667	1.66667
2.55556	1.88889	1.88889	3.16667	2
2.22222	1.88889	1.88889	3	2.33333
2	2	1.66667	3	2.33333
1.66667	2.11111	1.22222	3.66667	2
1.77778	1.77778	0.888889	3.16667	2
1	1.55556	1.44444	2.16667	1.66667
1.22222	1.55556	1	1.83333	1.33333
1.22222	1.22222	1.55556	2	1.33333
1.33333	1	2	1.33333	1
1.55556	1	2	1.66667	1
1.88889	1.33333	1.55556	1.5	1.66667
2.11111	1.33333	1.55556	1.5	1.66667
2.22222	2	1	1.66667	1
2	2.55556	0.555556	1.83333	2.33333
2.22222	2.77778	0.444444	1.16667	2.33333
2.44444	3.11111	0.222222	1.33333	1.33333
2.33333	3.44444	0.111111	1.33333	1.33333
3	3.11111	0.111111	1	2
3.22222	2.88889	0.111111	1.5	2
3	3.11111	0.666667	1.66667	2.33333
2.44444	2.44444	0.888889	1.83333	2.66667
2.55556	2.55556	1.33333	2	2.66667
1.88889	2	1.55556	2	2
1.55556	1.77778	2.55556	1.33333	1.66667
1.33333	1.44444	2.55556	1.16667	1.33333
2.11111	1.66667	3	0.833333	1
1.88889	1.11111	3.22222	0.5	1.33333
1.88889	1.11111	3.22222	0.5	2
1.88889	1	2.55556	0.666667	1
1.77778	1.33333	2.55556	1	1
1.88889	1.11111	2.22222	1.33333	2
1.77778	1.11111	2.22222	1.5	1.66667
1.77778	1.88889	2.22222	1.83333	1
2.11111	1.88889	2.44444	1.5	1.66667
2.11111	1.22222	1.88889	1.16667	2.33333
1.33333	1.66667	2.11111	1	1.33333
1.66667	1.66667	2.22222	1	1.66667
1.77778	0.888889	2.55556	0.833333	1.66667
1.11111	0.666667	2.55556	1	1.66667
1.66667	0.666667	3.55556	1.5	1
1.55556	0.333333	3.77778	1.33333	1.66667
1.11111	0.333333	3	1.16667	1.66667
0.888889	0.333333	2.88889	1.66667	1.66667
1	0.333333	2.44444	1.83333	1.66667
0.333333	0.555556	1.33333	1.5	2.33333
0.888889	0.888889	0.777778	1.66667	3
0.888889	1	1.22222	2.16667	2.66667
0.666667	1.66667	0.888889	1.5	2.66667
1.44444	2.22222	0.777778	2.16667	2
1.55556	2.22222	1	2.66667	2
1	1.88889	0.888889	2.66667	3
1.44444	1.88889	0.666667	2	3
1.66667	1.22222	1	2	4.33333
1	0.666667	1.22222	1	4.33333
2	0.666667	1	0.5	3.66667
2.11111	1	1.33333	0.5	1.33333
1.66667	1.44444	1.55556	0.666667	1.33333
1.66667	1.88889	1.33333	0.666667	0.666667
1.88889	2.33333	1.22222	0.833333	0.666667
1.55556	2.11111	1.22222	0.666667	0.666667
2	2.33333	1.11111	1	1
2	1.66667	1.55556	1.16667	1
1.77778	1.77778	1.44444	1	0.333333
1.55556	1.22222	1.33333	1.33333	0.333333
1.11111	1.77778	1.44444	1.83333	0.333333
0.555556	1.11111	1.22222	1.83333	0
1.33333	1.77778	0.333333	2	1
1.66667	1.22222	0.333333	2	1
1.66667	1.33333	0.555556	1.66667	2
1.55556	1.33333	0.444444	1.66667	2.33333
1.55556	1.44444	0.333333	1.83333	2.66667
0.888889	1.11111	0.777778	1.66667	2
[truncated: 3 more rows]

## Sheet: g
Nup58				Nup62				Nup98-96				Nup160
T	Peak	dG	G	T	Peak	dG	G	T	Peak	dG	G	T	Peak	dG	G
0.208577	1		-0.000348918	0.168448	1		-0.000413394	0.0973593	1		-8.95656e-05	0.189479	1		-0.000156544
	2	0.00589174	-0.000697837		18	0.214653	-0.000826788		2	-0.00537032	-0.000179131		13	0.193121	-0.000313087
	3	-0.0876184	-0.00104676		21	-0.0532856	-0.00124018		3	0.00555668	-0.000268697		16	-0.0613002	-0.000469631
	27	0.473223	-0.00139567		40	0.214956	-0.00165358		4	-0.00832599	-0.000358262		22	0.102666	-0.000626174
	28	-0.0914565	-0.00174459		41	-0.0221714	-0.00206697		29	0.128617	-0.000447828		23	-0.0454282	-0.000782718
	29	0.00972984	-0.00209351		43	0.0300681	-0.00248036		30	-0.0135208	-0.000537394		25	0.043458	-0.000939261
	32	-0.128173	-0.00244243		44	-0.0143169	-0.00289376		35	0.0190955	-0.000626959		26	-0.0881645	-0.0010958
	34	0.0494667	-0.00279135		45	0.00717956	-0.00330715		36	-0.00734077	-0.000716525		30	0.0668784	-0.00125235
	35	-0.229279	-0.00314027		47	-0.400275	0.0166876		82	0.204017	0.00725843		31	-0.00582266	-0.00140889
			-0.00348918		49	0.0114654	0.0162742		88	-0.250135	0.00716886		32	0.0176589	-0.00156544
			-0.0038381				0.0158608		91	0.0189987	0.00707929		34	-0.0208814	-0.00172198
			-0.00418702				0.0154474		92	-0.0428087	0.00698973		35	0.0170327	-0.00187852
			-0.00453594				0.015034		93	0.00600451	0.00690016		36	-0.0784588	-0.00203507
			-0.00488486				0.0146206		94	-0.013073	0.0068106		37	0.0215725	-0.00219161
			-0.00523378				0.0142073		113	0.100024	0.00672103		38	-0.0635872	-0.00234815
			-0.00558269				0.0137939		114	-0.020686	0.00663147		39	0.023451	-0.0025047
			-0.00593161				0.0133805		116	0.0128151	0.0065419		40	-0.0455847	-0.00266124
			-0.00628053				0.0129671		118	-0.168018	0.00645234		41	0.0207897	-0.00281778
			-0.00662945				0.0125537		124	0.0293096	0.00636277				-0.00297433
			-0.00697837				0.0121403				0.0062732				-0.00313087
			-0.00732729				0.0117269				0.00618364				-0.00328741
			-0.0076762				0.0113135				0.00609407				-0.00344396
			-0.00802512				0.0109001				0.00600451				-0.0036005
			-0.00837404				0.0104867				0.00591494				-0.00375704
			-0.00872296				0.0100733				0.00582538				-0.00391359
			-0.00907188				0.00965992				0.00573581				-0.00407013
			-0.0094208				0.00924653				0.00564624				-0.00422668
			-0.00976971				0.00883313				0.00555668				-0.00438322
			-0.0101186				0.00841974				0.00546711				-0.00453976
			-0.0104676				0.0284145				0.00537755				-0.00469631
			-0.0108165				0.0280011				0.00528798				-0.00485285
			-0.0111654				0.0275877				0.00519842				-0.00500939
			-0.0115143				0.0271743				0.00510885				-0.00516594
			-0.0118632				0.0267609				0.00501929				-0.00532248
			-0.0122121				0.0263475				0.00492972				-0.00547902
			-0.0125611				0.0259341				0.00484015				-0.00563557
			-0.01291				0.0255207				0.00475059				-0.00579211
			-0.0132589				0.0251074				0.00466102				-0.00594865
			-0.0136078				0.024694				0.00457146				-0.0061052
			-0.0139567				0.0242806				0.00448189				-0.00626174
			-0.0143057				0.0238672				0.00439233				-0.00641828
			-0.0146546				0.0234538				0.00430276				-0.00657483
			-0.0150035				0.0230404				0.0042132				-0.00673137
			-0.0153524				0.022627				0.00412363				-0.00688791
			-0.0157013				0.0222136				0.00403406				-0.00704446
			-0.0160502				0.0218002				0.0039445				-0.007201
			-0.0163992				0.0213868				0.00385493				-0.00735755
			-0.0167481				0.0413816				0.00376537				-0.00751409
			-0.017097				0.0409682				0.0036758				-0.00767063
			-0.0174459				0.0405548				0.00358624				-0.00782718
			-0.0177948				0.0401414				0.00349667				-0.00798372
			-0.0181438				0.039728				0.0034071				-0.00814026
			-0.0184927				0.0393146				0.00331754				-0.00829681
			-0.0188416				0.0389012				0.00322797				-0.00845335
			-0.0191905				0.0384878				0.00313841				-0.00860989
			0.009032				0.0380744				0.00304884				-0.00876644
			0.00868308				0.037661				0.00295928				-0.00892298
			0.00833416				0.0372476				0.00286971				-0.00907952
			0.00798525				0.0368342				0.00278015				-0.00923607
			0.00763633				0.0364209				0.00269058				-0.00939261
			0.00728741				0.0360075				0.00260101				-0.00954915
			0.00693849				0.0355941				0.00251145				-0.0097057
			0.00658957				0.0351807				0.00242188				-0.00986224
			0.00624065				0.0347673				0.00233232				-0.0100188
			0.00589174				0.0343539				0.00224275				-0.0101753
			0.00554282				0.0339405				0.00215319				-0.0103319
			0.0051939				0.0335271				0.00206362				-0.0104884
			0.00484498				0.0535219				0.00197405				-0.010645
			0.00449606				0.0531085				0.00188449				-0.0108015
			0.00414714				0.0526951				0.00179492				-0.010958
			0.00379823				0.0522817				0.00170536				-0.0111146
			0.00344931				0.0518683				0.00161579				-0.0112711
			0.00310039				0.0514549				0.00152623				-0.0114277
			0.00275147				0.0510415				0.00143666				-0.0115842
			0.00240255				0.0506281				0.0013471				-0.0117408
			0.00205363				0.0502147				0.00125753				-0.0118973
			0.00170472				0.0498013				0.00116796				-0.0120539
			0.0013558				0.0493879				0.0010784				-0.0122104
			0.00100688				0.0693827				0.000988833				-0.0123669
			0.00065796				0.0689693				0.000899268				-0.0125235
			0.000309042				0.0685559				0.000809702				-0.01268
			-3.98764e-05				0.0681425				0.000720136				-0.0128366
			-0.000388795				0.0677291				0.000630571				-0.0129931
			-0.000737713				0.0673157				0.000541005				-0.0131497
			-0.00108663				0.0669023				0.00045144				-0.0133062
			-0.00143555				0.0664889				0.000361874				-0.0134627
			-0.00178447				0.0660755				0.000272308				-0.0136193
			-0.00213339				0.0656621				0.000182743				-0.0137758
			-0.0024823				0.0652488				9.31771e-05				-0.0139324
			-0.00283122				0.0648354				3.61152e-06				-0.0140889
			-0.00318014				0.064422				-8.59541e-05				-0.0142455
			-0.00352906				0.0640086				-0.00017552				-0.014402
			-0.00387798				0.0635952				-0.000265085				-0.0145585
			-0.0042269				0.0631818				-0.000354651				-0.0147151
			-0.00457581				0.0627684				-0.000444217				-0.0148716
			-0.00492473				0.062355				-0.000533782				-0.0150282
			-0.00527365				0.0619416				-0.000623348				-0.0151847
			-0.00562257				0.0615282				-0.000712913				-0.0153413
			-0.00597149				0.0611148				-0.000802479				-0.0154978
			-0.00632041				0.0607014				-0.000892045				-0.0156544
			-0.00666933				0.060288				-0.00098161				-0.0158109
			-0.00701824				0.0598746				-0.00107118				-0.0159674
			-0.00736716				0.0594612				-0.00116074				-0.016124
			-0.00771608				0.0590478				-0.00125031				-0.0162805
			-0.008065				0.0586345				-0.00133987				-0.0164371
			-0.00841392				0.0582211				-0.00142944				-0.0165936
			-0.00876284				0.0578077				-0.001519				-0.0167502
			-0.00911175				0.0573943				-0.00160857				-0.0169067
			-0.00946067				0.0569809				-0.00169814				-0.0170632
			-0.00980959				0.0565675				-0.0017877				-0.0172198
			-0.0101585				0.0561541				-0.00187727				-0.0173763
			-0.0105074				0.0557407				-0.00196683				-0.0175329
			-0.0108563				0.0553273				-0.0020564				-0.0176894
			-0.0112053				0.0549139				-0.00214596				-0.017846
			-0.0115542				0.0545005				-0.00223553				-0.0180025
			-0.0119031				0.0540871				-0.00232509				-0.018159
			-0.012252				0.0536737				-0.00241466				-0.0183156
			-0.0126009				0.0736685				-0.00250423				-0.0184721
			-0.0129499				0.0732551				-0.00259379				-0.0186287
			-0.0132988				0.0728417				-0.00268336				-0.0187852
			0.0149237				0.0724283				-0.00277292				-0.0189418
			0.0145748				0.0720149				-0.00286249				-0.0190983
			0.0142259				0.0716015				-0.00295205				-0.0192549
			0.013877				0.0711881				-0.00304162				-0.0194114
			0.0135281				0.0707747				-0.00313118				-0.0195679
			0.0131791				0.0703613				-0.00322075				-0.0197245
			0.0128302				0.0699479				-0.00331032				-0.019881
			0.0124813				0.0695346				-0.00339988				-0.0200376
			0.0121324				0.0895293				-0.00348945				-0.0201941
			0.0117835				0.0891159				-0.00357901				-0.0203507
			0.0114346				0.0887025				-0.00366858				-0.0205072
			0.0110856				0.0882891				-0.00375814				-0.0206637
			0.0107367				0.108284				-0.00384771				-0.0208203
			0.0103878				0.107871				-0.00393728				-0.0209768
			0.0100389				0.107457				-0.00402684				-0.0211334
			0.00968996				0.107044				-0.00411641				-0.0212899
			0.00934104				0.10663				-0.00420597				-0.0214465
			0.00899212				0.106217				-0.00429554				-0.021603
			0.00864321				0.105804				-0.0043851				-0.0217595
			0.00829429				0.10539				-0.00447467				-0.0219161
			0.00794537				0.104977				-0.00456423				-0.0220726
			0.00759645				0.104563				-0.0046538				-0.0222292
			0.00724753				0.10415				-0.00474337				-0.0223857
			0.00689861				0.103737				-0.00483293				-0.0225423
			0.0065497				0.103323				-0.0049225				-0.0226988
			0.00620078				0.10291				-0.00501206				-0.0228554
			0.00585186				0.102496				-0.00510163				-0.0230119
			0.00550294				0.122491				-0.00519119				-0.0231684
			0.00515402				0.122078				-0.00528076				-0.023325
			0.0048051				0.121664				-0.00537032				-0.0234815
			0.00445619				0.121251				-0.00545989				-0.0236381
			0.00410727				0.120838				-0.00554946				-0.0237946
			0.00375835				0.120424				-0.00563902				-0.0239512
			0.00340943				0.140419				-0.00572859				-0.0241077
			0.00306051				0.140006				-0.00581815				-0.0242642
			0.00271159				0.139592				-0.00590772				-0.0244208
			0.00236268				0.139179				-0.00599728				-0.0245773
			0.00201376				0.138765				-0.00608685				-0.0247339
			0.00166484				0.138352				0.0018881				-0.0248904
			0.00131592				0.137939				0.00179854				-0.025047
			0.000967002				0.137525				0.00170897				-0.0252035
			0.000618084				0.137112				0.0016194				-0.0253601
			0.000269166				0.136698				0.00152984				-0.0255166
			-7.97528e-05				0.136285				0.00144027				-0.0256731
			-0.000428671				0.135872				0.00135071				-0.0258297
			-0.000777589				0.135458				0.00126114				-0.0259862
			-0.00112651				0.135045				0.00117158				-0.0261428
			-0.00147543				0.134631				0.00108201				-0.0262993
			-0.00182434				0.134218				0.000992445				-0.0264559
			-0.00217326				0.133805				0.000902879				-0.0266124
			-0.00252218				0.133391				0.000813313				-0.0267689
			-0.0028711				0.132978				0.000723748				-0.0269255
			-0.00322002				0.132564				0.000634182				-0.027082
			-0.00356894				0.132151				0.000544617				-0.0272386
			-0.00391785				0.131738				0.000455051				-0.0273951
			-0.00426677				0.131324				0.000365485				-0.0275517
			-0.00461569				0.130911				0.00027592				-0.0277082
			-0.00496461				0.130498				0.000186354				-0.0278647
			-0.00531353				0.130084				9.67886e-05				-0.0280213
			-0.00566245				0.129671				7.22303e-06				-0.0281778
			-0.00601136				0.129257				-8.23426e-05				-0.0283344
			-0.00636028				0.128844				-0.000171908				-0.0284909
			-0.0067092				0.148839				-0.000261474				-0.0286475
			-0.00705812				0.148425				-0.000351039				-0.028804
			-0.00740704				0.148012				-0.000440605				-0.0289606
			-0.00775596				0.147599				-0.000530171				-0.0291171
			-0.00810487				0.147185				0.00744478				-0.0292736
			-0.00845379				0.146772				0.00735521				-0.0294302
			-0.00880271				0.146358				0.00726565				-0.0295867
			-0.00915163				0.166353				0.00717608				-0.0297433
			-0.00950055				0.16594				0.00708652				-0.0298998
			-0.00984947				0.165526				0.00699695				-0.00566611
			-0.0101984				0.165113				0.00690739				-0.00582266
			-0.0105473				0.1647				0.00681782				-0.0059792
			-0.0108962				0.164286				0.00672826				-0.00613574
			-0.0112451				0.163873				0.00663869				-0.00629229
			-0.0115941				0.163459				0.00654912				-0.00644883
			-0.011943				0.163046				0.00645956				-0.00660537
			-0.0122919				0.162633				0.00636999				-0.00676192
			-0.0126408				0.162219				0.00628043				-0.00691846
			-0.0129897				0.161806				0.00619086				-0.007075
			-0.0133387				0.161392				0.0061013				-0.00723155
			-0.0136876				0.160979				0.00601173				-0.00738809
			-0.0140365				0.180974				0.00592216				-0.00754463
			-0.0143854				0.18056				0.0058326				-0.00770118
			-0.0147343				0.180147				0.00574303				-0.00785772
			-0.0150832				0.179734				0.00565347				-0.00801426
			-0.0154322				0.17932				0.0055639				-0.00817081
			-0.0157811				0.178907				0.00547434				-0.00832735
			-0.01613				0.178493				0.00538477				-0.0084839
			-0.0164789				0.17808				0.00529521				-0.00864044
			-0.0168278				0.177667				0.00520564				-0.00879698
			-0.0171768				0.177253				0.00511607				-0.00895353
			-0.0175257				0.17684				0.00502651				-0.00911007
			-0.0178746				0.176426				0.00493694				-0.00926661
			-0.0182235				0.176013				0.00484738				-0.00942316
			-0.0185724				0.1756				0.00475781				-0.0095797
			-0.0189213				0.175186				0.00466825				-0.00973624
			-0.0192703				0.174773				0.00457868				-0.00989279
			-0.0196192				0.174359				0.00448911				-0.0100493
			-0.0199681				0.173946				0.00439955				-0.0102059
			-0.020317				0.173533				0.00430998				-0.0103624
			-0.0206659				0.173119				0.00422042				-0.010519
			-0.0210149				0.172706				0.00413085				-0.0106755
			-0.0213638				0.172292				0.00404129				-0.010832
			-0.0217127				0.171879				0.00395172				-0.0109886
			-0.0220616				0.171466				0.00386216				-0.0111451
			-0.0224105				0.171052				0.00377259				-0.0113017
			-0.0227594				0.170639				0.00368302				-0.0114582
			-0.0231084				0.170226				0.00359346				-0.0116148
			-0.0234573				0.169812				0.00350389				-0.0117713
			-0.0238062				0.169399				0.00341433				0.0124624
			-0.0241551				0.168985				0.00332476				0.0123058
			-0.024504				0.168572				0.0032352				0.0121493
			-0.024853				0.168159				0.00314563				0.0119928
			-0.0252019				0.188153				0.00305607				0.0118362
			-0.0255508				0.18774				0.0029665				0.0116797
			-0.0258997				0.187327				0.00287693				0.0115231
			-0.0262486				0.186913				0.00278737				0.0113666
			-0.0265975				0.1865				0.0026978				0.01121
			-0.0269465				0.186086				0.00260824				0.0110535
			-0.0272954				0.185673				0.00251867				0.010897
			-0.0276443				0.18526				0.00242911				0.0107404
			-0.0279932				0.184846				0.00233954				0.0105839
			-0.0283421				0.184433				0.00224997				0.0104273
			-0.0286911				0.184019				0.00216041				0.0102708
			-0.02904				0.183606				0.00207084				0.0101142
			-0.0293889				0.183193				0.00198128				0.0099577
			-0.0297378				0.182779				0.00189171				0.00980115
			-0.0300867				0.182366				0.00180215				0.00964461
			-0.0304356				0.181952				0.00171258				0.00948806
			-0.0307846				0.201947				0.00162302				0.00933152
			-0.0311335				0.201534				0.00153345				0.00917498
			-0.0314824				0.20112				0.00144388				0.00901843
			-0.0318313				0.200707				0.00135432				0.00886189
			-0.0321802				0.200294				0.00126475				0.00870535
			-0.0325292				0.19988				0.00117519				0.0085488
			-0.0328781				0.199467				0.00108562				0.00839226
			-0.033227				0.199053				0.000996056				0.00823572
			-0.0335759				0.19864				0.000906491				0.00807917
			-0.0339248				0.198227				0.000816925				0.00792263
			-0.0342738				0.197813				0.000727359				0.00776609
			-0.0346227				0.1974				0.000637794				0.00760954
			-0.0349716				0.196986				0.000548228				0.007453
			-0.0353205				0.196573				0.000458663				0.00729646
			-0.0356694				0.19616				0.000369097				0.00713991
			-0.0360183				0.195746				0.000279531				0.00698337
			-0.0363673				0.195333				0.000189966				0.00682682
			-0.0367162				0.194919				0.0001004				0.00667028
			-0.0370651				0.214914				1.08345e-05				0.00651374
			-0.037414				0.214501				-7.87311e-05				0.00635719
			-0.0377629				0.214087				-0.000168297				0.00620065
			-0.0381119				0.213674				-0.000257862				0.00604411
			-0.0384608				0.213261				-0.000347428				0.00588756
			-0.0388097				0.212847				-0.000436993				0.00573102
			-0.0391586				0.212434				-0.000526559				0.00557448
			-0.0395075				0.21202				-0.000616125				0.00541793
			-0.0398564				0.211607				-0.00070569				0.00526139
			-0.0402054				0.211194				-0.000795256				0.00510485
			-0.0405543				0.21078				-0.000884822				0.0049483
			-0.0409032				0.210367				-0.000974387				0.00479176
			-0.0412521				0.209954				-0.00106395				0.00463522
			-0.041601				0.20954				-0.00115352				0.00447867
			-0.04195				0.209127				-0.00124308				0.00432213
			-0.0422989				0.208713				-0.00133265				0.00416558
			-0.0426478				0.2083				-0.00142222				0.00400904
			-0.0429967				0.207887				-0.00151178				0.0038525
			-0.0433456				0.207473				-0.00160135				0.00369595
			-0.0436945				0.20706				-0.00169091				0.00353941
			-0.0440435				0.206646				-0.00178048				0.00338287
			-0.0443924				0.206233				-0.00187004				0.00322632
			-0.0447413				0.20582				-0.00195961				0.00306978
			-0.0450902				0.205406				-0.00204917				0.00291324
			-0.0454391				0.204993				-0.00213874				0.00275669
			-0.0457881				0.204579				-0.00222831				0.00260015
			-0.046137				0.204166				-0.00231787				0.00244361
			-0.0464859				0.203753				-0.00240744				0.00228706
			-0.0468348				0.203339				-0.002497				0.00213052
			-0.0471837				0.202926				-0.00258657				0.00197398
			-0.0475326				0.202512				-0.00267613				0.00181743
			-0.0478816				0.202099				-0.0027657				0.00166089
			-0.0482305				0.222094				-0.00285526				0.00150435
			-0.0485794				0.22168				-0.00294483				0.0013478
			-0.0489283				0.221267				-0.0030344				0.00119126
			-0.0492772				0.220854				-0.00312396				0.00103471
			-0.0496262				0.22044				-0.00321353				0.000878171
			-0.0499751				0.220027				-0.00330309				0.000721627
			-0.050324				0.219613				-0.00339266				0.000565084
			-0.0506729				0.2192				-0.00348222				0.00040854
			-0.0510218				0.218787				-0.00357179				0.000251997
			-0.0513708				0.218373				-0.00366136				9.54534e-05
			-0.0517197				0.21796				-0.00375092				-6.10902e-05
			-0.0520686				0.217546				-0.00384049				-0.000217634
			-0.0524175				0.217133				-0.00393005				-0.000374177
			-0.0527664				0.21672				-0.00401962				-0.000530721
			-0.0531153				0.216306				-0.00410918				-0.000687264
			-0.0534643				0.215893				-0.00419875				-0.000843808
			-0.0538132				0.215479				-0.00428831				-0.00100035
			-0.0541621				0.215066				-0.00437788				-0.00115689
			-0.054511				0.214653				-0.00446745				-0.00131344
			-0.0548599				0.214239				-0.00455701				-0.00146998
			-0.0552089				0.213826				-0.00464658				-0.00162653
			-0.0555578				0.213413				-0.00473614				-0.00178307
			-0.0559067				0.212999				-0.00482571				-0.00193961
			-0.0562556				0.212586				-0.00491527				0.0222941
			-0.0566045				0.212172				-0.00500484				0.0221375
			-0.0569534				0.211759				-0.00509441				0.021981
			-0.0573024				0.211346				-0.00518397				0.0218245
			-0.0576513				0.23134				-0.00527354				0.0216679
			-0.0580002				0.230927				-0.0053631				0.0215114
			-0.0583491				0.230514				-0.00545267				0.0213548
			-0.058698				0.2301				-0.00554223				0.0211983
			-0.059047				0.229687				-0.0056318				0.0210417
			-0.0593959				0.229273				-0.00572136				0.0208852
			-0.0597448				0.22886				-0.00581093				0.0207287
			-0.0600937				0.228447				-0.0059005				0.0205721
			-0.0604426				0.228033				-0.00599006				0.0204156
			-0.0607915				0.22762				-0.00607963				0.020259
			-0.0611405				0.227206				-0.00616919				0.0201025
			-0.0614894				0.226793				-0.00625876				0.0199459
			-0.0618383				0.22638				-0.00634832				0.0197894
			-0.0621872				0.225966				-0.00643789				0.0196328
			-0.0625361				0.225553				-0.00652745				0.0194763
			-0.0628851				0.225139				-0.00661702				0.0193198
			-0.063234				0.224726				-0.00670659				0.0191632
			-0.0635829				0.224313				-0.00679615				0.0190067
			-0.0639318				0.223899				-0.00688572				0.0188501
			-0.0642807				0.223486				-0.00697528				0.0186936
			-0.0646296				0.223072				-0.00706485				0.018537
			-0.0649786				0.222659				-0.00715441				0.0183805
			-0.0653275				0.222246				-0.00724398				0.018224
			-0.0656764				0.221832				-0.00733355				0.0180674
			-0.0660253				0.221419				-0.00742311				0.0179109
			-0.0663742				0.221005				-0.00751268				0.0177543
			-0.0667232				0.220592				-0.00760224				0.0175978
			-0.0670721				0.220179				-0.00769181				0.0174412
			-0.067421				0.219765				-0.00778137				0.0172847
			-0.0677699				0.219352				-0.00787094				0.0171282
			-0.0681188				0.218939				-0.0079605				0.0169716
			-0.0684677				0.218525				-0.00805007				0.0168151
			-0.0688167				0.218112				-0.00813964				0.0166585
			-0.0691656				0.217698				-0.0082292				0.016502
			-0.0695145				0.217285				-0.00831877				0.0163454
			-0.0698634				0.216872				-0.00840833				0.0161889
			-0.0702123				0.216458				-0.0084979				0.0160323
			-0.0705613				0.216045				-0.00858746				0.0158758
			-0.0709102				0.215631				-0.00867703				0.0157193
			-0.0712591				0.215218				-0.00876659				0.0155627
			-0.071608				0.214805				-0.00885616				0.0154062
			-0.0719569				0.214391				-0.00088121				0.0152496
			-0.0723059				0.213978				-0.000970776				0.0150931
			-0.0726548				0.213564				-0.00106034				0.0149365
			-0.0730037				0.213151				-0.00114991				0.01478
			-0.0733526				0.212738				-0.00123947				0.0146235
			-0.0737015				0.212324				-0.00132904				0.0144669
			-0.0740504				0.211911				-0.0014186				0.0143104
			-0.0743994				0.211497				-0.00150817				0.0141538
			-0.0747483				0.211084				-0.00159773				0.0139973
			-0.0750972				0.210671				-0.0016873				0.0138407
			-0.0754461				0.210257				-0.00177687				0.0136842
			-0.075795				0.209844				-0.00186643				0.0135277
			-0.076144				0.20943				-0.001956				0.0133711
			-0.0764929				0.209017				-0.00204556				0.0132146
			-0.0768418				0.208604				-0.00213513				0.013058
			-0.0771907				0.228598				-0.00222469				0.0129015
			-0.0775396				0.228185				-0.00231426				0.0127449
			-0.0778885				0.227772				-0.00240383				0.0125884
			-0.0782375				0.227358				-0.00249339				0.0124318
			-0.0785864				0.226945				-0.00258296				0.0122753
			-0.0789353				0.226531				-0.00267252				0.0121188
			-0.0792842				0.226118				-0.00276209				0.0119622
			-0.0796331				0.225705				-0.00285165				0.0118057
			-0.0799821				0.225291				-0.00294122				0.0116491
			-0.080331				0.224878				-0.00303078				0.0114926
			-0.0806799				0.224464				-0.00312035				0.011336
			-0.0810288				0.224051				-0.00320992				0.0111795
			-0.0813777				0.223638				-0.00329948				0.011023
			-0.0817266				0.223224				-0.00338905				0.0108664
			-0.0820756				0.222811				-0.00347861				0.0107099
			-0.0824245				0.222398				-0.00356818				0.0105533
			-0.0827734				0.221984				-0.00365774				0.0103968
			-0.0831223				0.221571				-0.00374731				0.0102402
			-0.0834712				0.221157				0.00422764				0.0100837
			-0.0838202				0.220744				0.00413808				0.00992715
			-0.0841691				0.220331				0.00404851				0.00977061
			-0.084518				0.219917				0.00395894				0.00961406
			-0.0848669				0.219504				0.00386938				0.00945752
			-0.0852158				0.21909				0.00377981				0.00930098
			-0.0855647				0.218677				0.00369025				0.00914443
			-0.0859137				0.218264				0.00360068				0.00898789
			-0.0862626				0.21785				0.00351112				0.00883135
			-0.0866115				0.217437				0.00342155				0.0086748
			-0.0869604				0.217023				0.00333199				0.00851826
			-0.0873093				0.21661				0.00324242				0.00836171
			-0.0876583				0.216197				0.00315285				0.00820517
			-0.0880072				0.215783				0.00306329				0.00804863
			-0.0883561				0.21537				0.00297372				0.00789208
			-0.088705				0.214956				0.00288416				0.00773554
			-0.0890539				0.214543				0.00279459				0.007579
			-0.0894029				0.21413				0.00270503				0.00742245
			-0.0897518				0.213716				0.00261546				0.00726591
			-0.0901007				0.213303				0.00252589				0.00710937
			-0.0904496				0.212889				0.00243633				0.00695282
			-0.0907985				0.212476				0.00234676				0.00679628
			-0.0911474				0.212063				0.0022572				0.00663974
			-0.0914964				0.211649				0.00216763				0.00648319
			-0.0918453				0.211236				0.00207807				0.00632665
			-0.0921942				0.210822				0.0019885				0.0305603
			-0.0925431				0.210409				0.00189894				0.0304038
			-0.092892				0.209996				0.00180937				0.0302473
			-0.093241				0.209582				0.0017198				0.0300907
			-0.0935899				0.209169				0.00163024				0.0299342
			-0.0939388				0.208756				0.00154067				0.0297776
			-0.0942877				0.208342				0.00145111				0.0296211
			-0.0946366				0.207929				0.00136154				0.0294645
			-0.0949855				0.207515				0.00127198				0.029308
			-0.0953345				0.207102				0.00118241				0.0291515
			-0.0956834				0.206689				0.00109284				0.0289949
			-0.0960323				0.206275				0.00100328				0.0288384
			-0.0963812				0.205862				0.000913714				0.0286818
			-0.0967301				0.205448				0.000824148				0.0285253
			-0.0970791				0.205035				0.000734582				0.0283687
			-0.097428				0.204622				0.000645017				0.0282122
			-0.0977769				0.204208				0.000555451				0.0280557
			-0.0981258				0.203795				0.000465886				0.0278991
			-0.0984747				0.203381				0.00037632				0.0277426
			-0.0988236				0.202968				0.000286754				0.027586
			-0.0991726				0.202555				0.000197189				0.0274295
			-0.0995215				0.202141				0.000107623				0.0272729
			-0.0998704				0.201728				1.80576e-05				0.0271164
			-0.100219				0.201314				-7.1508e-05				0.0269598
			-0.100568				0.200901				-0.000161074				0.0511935
			-0.100917				0.200488				-0.000250639				0.051037
			-0.0726946				0.200074				-0.000340205				0.0508805
			-0.0730436				0.199661				-0.00042977				0.0507239
			-0.0733925				0.199247				-0.000519336				0.0505674
			-0.0737414				0.198834				-0.000608902				0.0504108
			-0.0740903				0.198421				-0.000698467				0.0502543
			-0.0744392				0.198007				-0.000788033				0.0500977
			-0.0747882				0.197594				-0.000877598				0.0499412
			-0.0751371				0.19718				-0.000967164				0.0497847
			-0.075486				0.196767				-0.00105673				0.0496281
			-0.0758349				0.196354				-0.0011463				0.0494716
			-0.0761838				0.19594				-0.00123586				0.049315
			-0.0765327				0.195527				-0.00132543				0.0491585
			-0.0768817				0.195114				-0.00141499				0.0490019
			-0.0772306				0.1947				-0.00150456				0.0488454
			-0.0775795				0.194287				-0.00159412				0.0486889
			-0.0779284				0.193873				-0.00168369				0.0485323
			-0.0782773				0.19346				-0.00177325				0.0483758
			-0.0786263				0.193047				-0.00186282				0.0482192
			-0.0789752				0.192633				-0.00195239				0.0480627
			-0.0793241				0.19222				-0.00204195				0.0479061
			-0.079673				0.191806				-0.00213152				0.0477496
			-0.0800219				0.191393				-0.00222108				0.047593
			-0.0803709				0.19098				-0.00231065				0.0474365
			-0.0807198				0.190566				-0.00240021				0.04728
			-0.0810687				0.190153				-0.00248978				0.0471234
			-0.0814176				0.189739				-0.00257935				0.0469669
			-0.0817665				0.189326				-0.00266891				0.0468103
			-0.0821154				0.188913				-0.00275848				0.0466538
			-0.0824644				0.188499				-0.00284804				0.0464972
			-0.0542419				0.188086				-0.00293761				0.0463407
			-0.0545908				0.187672				-0.00302717				0.0461842
			-0.0549397				0.187259				-0.00311674				0.0460276
			-0.0552886				0.186846				-0.0032063				0.0702613
			-0.0556375				0.186432				-0.00329587				0.0701048
			-0.0559864				0.186019				-0.00338544				0.0699482
			-0.0563354				0.185605				-0.003475				0.0697917
			-0.0566843				0.185192				-0.00356457				0.0696351
			-0.0570332				0.184779				-0.00365413				0.0694786
			-0.0573821				0.184365				-0.0037437				0.0693221
			-0.057731				0.183952				-0.00383326				0.0691655
			-0.05808				0.183538				-0.00392283				0.069009
			-0.0584289				0.183125				-0.00401239				0.0688524
			-0.0587778				0.182712				-0.00410196				0.0686959
			-0.0591267				0.182298				-0.00419153				0.0685393
			-0.0594756				0.202293				-0.00428109				0.0683828
			-0.0598245				0.20188				0.00369386				0.0682262
			-0.0601735				0.201466				0.00360429				0.0680697
			-0.0605224				0.201053				0.00351473				0.0923034
			-0.0608713				0.200639				0.00342516				0.0921469
			-0.0612202				0.200226				0.0033356				0.0919903
			-0.0615691				0.199813				0.00324603				0.0918338
			-0.0619181				0.199399				0.00315647				0.0916772
			-0.062267				0.198986				0.0030669				0.0915207
			-0.0626159				0.198573				0.00297733				0.0913641
			-0.0629648				0.198159				0.00288777				0.0912076
			-0.0633137				0.197746				0.0027982				0.0910511
			-0.0636626				0.197332				0.00270864				0.0908945
			-0.0640116				0.196919				0.00261907				0.090738
			-0.0643605				0.196506				0.00252951				0.0905814
			-0.0647094				0.196092				0.0105045				0.0904249
			-0.0650583				0.195679				0.0104149				0.0902683
			-0.0654072				0.195265				0.0103253				0.0901118
			-0.0657562				0.194852				0.0102358				0.0899553
			-0.0661051				0.194439				0.0101462				0.0897987
			-0.066454				0.194025				0.0100566				0.0896422
			-0.0668029				0.193612				0.00996706				0.0894856
			-0.0671518				0.193198				0.0098775				0.0893291
			-0.0675007				0.192785				0.00978793				0.0891725
			-0.0678497				0.192372				0.00969837				0.089016
			-0.0396272				0.191958				0.0096088				0.0888594
			-0.0399761				0.191545				0.00951923				0.0887029
			-0.040325				0.191131				0.00942967				0.0885464
			-0.0406739				0.190718				0.0093401				0.0883898
			-0.0410228				0.190305				0.00925054				0.0882333
			-0.0413717				0.189891				0.00916097				0.0880767
			-0.0417207				0.189478				0.00907141				0.0879202
			-0.0420696				0.189064				0.00898184				0.0877636
			-0.0424185				0.188651				0.00889228				0.0876071
			-0.0427674				0.188238				0.00880271				0.0874506
			-0.0431163				0.187824				0.00871314				0.087294
			-0.0434653				0.187411				0.00862358				0.0871375
			-0.0438142				0.186997				0.00853401				0.0869809
			-0.0441631				0.186584				0.00844445				0.0868244
			-0.044512				0.186171				0.00835488				0.0866678
			-0.0448609				0.185757				0.00826532				0.0865113
			-0.0452098				0.185344				0.00817575				0.0863548
			-0.0455588				0.184931				0.0161507				0.0861982
			-0.0459077				0.184517				0.0160611				0.0860417
			-0.0462566				0.184104				0.0159716				0.0858851
			-0.0466055				0.18369				0.015882				0.0857286
			-0.0469544				0.183277				0.0157924				0.085572
			-0.0473034				0.182864				0.0157029				0.0854155
			-0.0190808				0.18245				0.0156133				0.0852589
			-0.0194298				0.182037				0.0155237				0.0851024
			-0.0197787				0.181623				0.0154342				0.0849459
			-0.0201276				0.18121				0.0153446				0.0847893
			-0.0204765				0.180797				0.015255				0.0846328
			-0.0208254				0.180383				0.0151655				0.0844762
			-0.0211744				0.17997				0.0150759				0.0843197
			-0.0215233				0.179556				0.0149863				0.0841631
			-0.0218722				0.179143				0.0148968				0.0840066
			-0.0222211				0.17873				0.0148072				0.0838501
			-0.02257				0.178316				0.0147177				0.0836935
			-0.022919				0.177903				0.0146281				0.083537
			-0.0232679				0.177489				0.0145385				0.0833804
			-0.0236168				0.177076				0.014449				0.0832239
			-0.0239657				0.176663				0.0143594				0.0830673
			-0.0243146				0.176249				0.0142698				0.0829108
			-0.0246635				0.175836				0.0141803				0.0827542
			-0.0250125				0.175422				0.0140907				0.0825977
			-0.0253614				0.175009				0.0140011				0.0824412
			-0.0257103				0.174596				0.0139116				0.0822846
			-0.0260592				0.174182				0.013822				0.0821281
			-0.0264081				0.173769				0.0137324				0.0819715
			-0.0267571				0.173355				0.0217074				0.081815
			-0.027106				0.172942				0.0216178				0.0816584
			-0.0274549				0.172529				0.0215282				0.0815019
			-0.0278038				0.172115				0.0214387				0.0813454
			-0.0281527				0.171702				0.0213491				0.0811888
			-0.0285016				0.171289				0.0212596				0.0810323
			-0.0288506				0.170875				0.02117				0.0808757
			-0.000628053				0.170462				0.0291449				0.0807192
			-0.000976971				0.170048				0.0290554				0.0805626
			-0.00132589				0.169635				0.0289658				0.0804061
			-0.00167481				0.169222				0.0288762				0.0802496
			-0.00202373				0.168808				0.0287867				0.080093
			-0.00237264				0.168395				0.0367616				0.0799365
			-0.00272156				0.167981				0.0366721				0.0797799
			-0.00307048				0.167568				0.0365825				0.0796234
			-0.0034194				0.167155				0.0364929				0.0794668
			0.0248031				0.166741				0.0364034				0.103701
			0.0244542				0.166328				0.0363138				0.103544
			0.0241053				0.165914				0.0362242				0.103387
			0.0237564				0.165501				0.0361347				0.103231
			0.0234074				0.165088				0.0360451				0.127465
			0.0230585				0.164674				0.0359555				0.127308
			0.0227096				0.164261				0.035866				0.127152
			0.0223607				0.163847				0.0357764				0.126995
			0.0220118				0.163434				0.0437514				0.126838
			0.0216628				0.163021				0.0436618				0.126682
			0.0213139				0.162607				0.0435722				0.126525
			0.020965				0.162194				0.0434827				0.126369
			0.0206161				0.16178				0.0433931				0.126212
			0.0202672				0.161367				0.0433035				0.126056
			0.0199183				0.160954				0.043214				0.125899
			0.0195693				0.16054				0.0431244				0.125743
			0.0192204				0.160127				0.0430348				0.125586
			0.0188715				0.159713				0.0429453				0.12543
			0.0185226				0.1593				0.0428557				0.149663
			0.0181737				0.158887				0.0427661				0.149507
			0.0178247				0.158473				0.0426766				0.14935
			0.0174758				0.15806				0.0506515				0.149194
			0.0171269				0.178055				0.050562				0.149037
			0.016778				0.177641				0.0504724				0.148881
			0.0450005				0.177228				0.0503828				0.148724
			0.0446516				0.176815				0.0502933				0.148567
			0.0443027				0.176401				0.0502037				0.148411
			0.0439537				0.175988				0.0501141				0.148254
			0.0436048				0.175574				0.0500246				0.148098
			0.0432559				0.175161				0.049935				0.172332
			0.042907				0.174748				0.0498454				0.172175
			0.0425581				0.174334				0.0497559				0.172018
			0.0422092				0.173921				0.0577308				0.171862
			0.0418602				0.173507				0.0576412				0.171705
			0.0700827				0.173094				0.0575517				0.171549
			0.0697338				0.172681				0.0574621				0.171392
			0.0693849				0.172267				0.0573725				0.171236
			0.069036				0.171854				0.057283				0.171079
			0.0686871				0.17144				0.0571934				0.170923
			0.0683382				0.171027				0.0571039				0.170766
			0.0679892				0.170614				0.0570143				0.17061
			0.0676403				0.1702				0.0569247				0.170453
			0.0672914				0.169787				0.0568352				0.170296
			0.0669425				0.169373				0.0567456				0.17014
			0.0665936				0.16896				0.056656				0.169983
			0.0662446				0.188955				0.0565665				0.169827
			0.0658957				0.188541				0.0564769				0.16967
			0.0655468				0.188128				0.0563873				0.169514
			0.0651979				0.187715				0.0562978				0.169357
			0.064849				0.187301				0.0562082				0.169201
			0.0645				0.186888				0.0561186				0.169044
			0.0641511				0.186474				0.0560291				0.168888
			0.0638022				0.186061				0.0559395				0.168731
			0.0634533				0.185648				0.0558499				0.168574
			0.0916758				0.185234				0.0638249				0.168418
			0.0913269				0.184821				0.0637353				0.168261
			0.090978				0.184407				0.0636458				0.168105
			0.090629				0.183994				0.0635562				0.167948
			0.0902801				0.183581				0.0634666				0.167792
			0.0899312				0.183167				0.0633771				0.167635
			0.0895823				0.182754				0.0632875				0.167479
			0.0892334				0.18234				0.0631979				0.167322
			0.0888845				0.181927				0.0631084				0.167166
			0.0885355				0.181514				0.0630188				0.167009
			0.0881866				0.1811				0.0629292				0.166852
			0.0878377				0.180687				0.0628397				0.166696
			0.0874888				0.180274				0.0627501				0.166539
			0.115711				0.17986				0.0626605				0.166383
			0.115362				0.179447				0.062571				0.166226
			0.115013				0.179033				0.0705459				0.16607
			0.114665				0.17862				0.0704564				0.165913
			0.114316				0.198615				0.0703668				0.165757
			0.113967				0.198201				0.0702772				0.1656
			0.113618				0.197788				0.0701877				0.165444
			0.113269				0.197375				0.0700981				0.165287
			0.11292				0.196961				0.0700085				0.165131
			0.112571				0.196548				0.069919				0.164974
			0.112222				0.196134				0.0698294				0.164817
			0.111873				0.195721				0.0697398				0.164661
			0.111524				0.195308				0.0696503				0.164504
			0.111175				0.194894				0.0695607				0.164348
			0.110826				0.194481				0.0694711				0.164191
			0.110478				0.194067				0.0693816				0.164035
			0.1387				0.193654				0.069292				0.163878
			0.138351				0.193241				0.0692024				0.163722
			0.138002				0.192827				0.0691129				0.163565
			0.137653				0.192414				0.0690233				0.163409
			0.137304				0.192				0.0689337				0.163252
			0.136955				0.191587				0.0688442				0.163095
			0.136607				0.191174				0.0687546				0.162939
			0.136258				0.19076				0.068665				0.162782
			0.135909				0.190347				0.0685755				0.162626
			0.13556				0.189933				0.0684859				0.162469
			0.135211				0.18952				0.0683963				0.162313
			0.134862				0.189107				0.0683068				0.162156
			0.134513				0.188693				0.0682172				0.162
			0.134164				0.18828				0.0681276				0.161843
			0.133815				0.187866				0.0680381				0.161687
			0.133466				0.187453				0.0679485				0.16153
			0.133117				0.18704				0.0759235				0.161373
			0.132768				0.186626				0.0758339				0.161217
			0.132419				0.186213				0.0757443				0.16106
			0.132071				0.185799				0.0756548				0.160904
			0.131722				0.185386				0.0755652				0.160747
			0.131373				0.184973				0.0754756				0.160591
			0.131024				0.204967				0.0753861				0.160434
			0.130675				0.204554				0.0752965				0.160278
			0.130326				0.204141				0.0752069				0.160121
			0.158548				0.203727				0.0751174				0.159965
			0.1582				0.203314				0.0750278				0.159808
			0.157851				0.202901				0.0749382				0.159651
			0.157502				0.202487				0.0748487				0.159495
			0.157153				0.202074				0.0747591				0.159338
			0.156804				0.20166				0.0746695				0.159182
			0.156455				0.201247				0.0826445				0.159025
			0.156106				0.200834				0.0825549				0.158869
			0.155757				0.20042				0.0824654				0.158712
			0.155408				0.220415				0.0823758				0.158556
			0.155059				0.220002				0.0822862				0.158399
			0.15471				0.219588				0.0821967				0.158243
			0.154361				0.219175				0.0821071				0.158086
			0.154013				0.218761				0.0820175				0.15793
			0.153664				0.238756				0.081928				0.157773
			0.153315				0.238343				0.0818384				0.157616
			0.152966				0.237929				0.0817488				0.15746
			0.152617				0.237516				0.0816593				0.157303
			0.152268				0.237103				0.0815697				0.157147
			0.151919				0.236689				0.0814801				0.15699
			0.15157				0.236276				0.0813906				0.156834
			0.151221				0.235862				0.081301				0.156677
			0.150872				0.235449				0.0812114				0.156521
			0.179095				0.235036				0.0811219				0.156364
			0.178746				0.234622				0.0810323				0.156208
			0.178397				0.234209				0.0809428				0.156051
			0.178048				0.233795				0.0808532				0.155894
			0.177699				0.233382				0.0807636				0.155738
			0.17735				0.232969				0.0806741				0.155581
			0.177001				0.232555				0.0805845				0.155425
			0.176652				0.232142				0.0804949				0.155268
			0.176303				0.231728				0.0804054				0.155112
			0.175955				0.231315				0.0803158				0.154955
			0.175606				0.230902				0.0802262				0.154799
			0.175257				0.230488				0.0801367				0.154642
			0.203479				0.230075				0.0800471				0.154486
			0.20313				0.229661				0.0799575				0.154329
			0.202781				0.229248				0.079868				0.154172
			0.202432				0.228835				0.0797784				0.154016
			0.202084				0.228421				0.0796888				0.153859
			0.201735				0.228008				0.0795993				0.153703
			0.201386				0.227594				0.0795097				0.153546
			0.201037				0.227181				0.0794201				0.15339
			0.200688				0.226768				0.0793306				0.153233
			0.200339				0.226354				0.079241				0.153077
			0.19999				0.225941				0.0791514				0.15292
			0.199641				0.225527				0.0790619				0.152764
			0.199292				0.225114				0.0789723				0.152607
			0.198943				0.245109				0.0869473				0.15245
			0.198594				0.244695				0.0868577				0.152294
			0.198245				0.244282				0.0867681				0.152137
			0.197897				0.243869				0.0866786				0.151981
			0.197548				0.243455				0.086589				0.151824
			0.197199				0.243042				0.0864994				0.151668
			0.19685				0.242629				0.0864099				0.151511
			0.196501				0.242215				0.0863203				0.151355
			0.196152				0.241802				0.0862307				0.151198
			0.195803				0.241388				0.0861412				0.151042
			0.195454				0.240975				0.0860516				0.150885
			0.195105				0.240562				0.085962				0.150729
			0.194756				0.240148				0.0858725				0.150572
			0.194407				0.239735				0.0857829				0.150415
			0.194058				0.239321				0.0856933				0.150259
			0.19371				0.238908				0.0856038				0.150102
			0.193361				0.238495				0.0855142				0.149946
			0.193012				0.238081				0.0854246				0.149789
			0.192663				0.237668				0.0853351				0.149633
			0.192314				0.237254				0.0852455				0.149476
			0.191965				0.236841				0.0851559				0.14932
			0.220187				0.236428				0.0850664				0.149163
			0.219839				0.236014				0.0849768				0.149007
			0.21949				0.235601				0.0848872				0.14885
			0.219141				0.235187				0.0847977				0.148693
			0.218792				0.234774				0.0847081				0.148537
			0.218443				0.234361				0.0846186				0.14838
			0.218094				0.233947				0.084529				0.148224
			0.217745				0.233534				0.0844394				0.148067
			0.217396				0.23312				0.0843499				0.147911
			0.217047				0.232707				0.0842603				0.147754
			0.216698				0.252702				0.0841707				0.147598
			0.216349				0.252288				0.0840812				0.171831
			0.216				0.251875				0.0839916				0.171675
			0.215651				0.251462				0.083902				0.171518
			0.215303				0.251048				0.0838125				0.171362
			0.214954				0.250635				0.0837229				0.171205
			0.214605				0.250221				0.0836333				0.171049
			0.214256				0.249808				0.0835438				0.170892
			0.213907				0.249395				0.0834542				0.170736
			0.213558				0.248981				0.0833646				0.170579
			0.213209				0.248568				0.0832751				0.170422
			0.21286				0.248154				0.0831855				0.170266
			0.212511				0.247741				0.0830959				0.170109
			0.212162				0.247328				0.0830064				0.169953
			0.211813				0.267322				0.0829168				0.169796
			0.211464				0.266909				0.0828272				0.16964
			0.211116				0.266496				0.0827377				0.169483
			0.210767				0.266082				0.0826481				0.169327
			0.210418				0.265669				0.0825585				0.16917
			0.210069				0.265256				0.082469				0.169014
			0.20972				0.264842				0.0823794				0.168857
			0.209371				0.264429				0.0822898				0.1687
			0.209022				0.264015				0.0822003				0.168544
			0.208673				0.263602				0.0821107				0.168387
			0.208324				0.283597				0.0820211				0.168231
			0.207975				0.283183				0.0819316				0.168074
			0.207626				0.28277				0.081842				0.167918
			0.207277				0.282357				0.0817525				0.167761
			0.206929				0.281943				0.0816629				0.167605
			0.20658				0.28153				0.0815733				0.167448
			0.206231				0.281116				0.0814838				0.167292
			0.205882				0.280703				0.0813942				0.167135
			0.205533				0.28029				0.0813046				0.166978
			0.205184				0.279876				0.0812151				0.166822
			0.204835				0.279463				0.0811255				0.166665
			0.204486				0.279049				0.0810359				0.166509
			0.204137				0.278636				0.0809464				0.166352
			0.203788				0.278223				0.0808568				0.166196
			0.203439				0.277809				0.0807672				0.166039
			0.20309				0.277396				0.0806777				0.165883
			0.202742				0.276982				0.0805881				0.165726
			0.202393				0.296977				0.0804985				0.16557
			0.202044				0.296564				0.080409				0.165413
			0.201695				0.29615				0.0803194				0.165257
			0.201346				0.295737				0.0802298				0.1651
			0.200997				0.295324				0.0801403				0.164943
			0.229219				0.29491				0.0800507				0.164787
			0.228871				0.294497				0.0799611				0.16463
			0.228522				0.294083				0.0798716				0.164474
			0.228173				0.29367				0.079782				0.164317
			0.227824				0.293257				0.0796924				0.164161
			0.227475				0.292843				0.0796029				0.164004
			0.227126				0.29243				0.0795133				0.163848
			0.226777				0.292016				0.0794237				0.163691
			0.226428				0.291603				0.0793342				0.163535
			0.226079				0.29119				0.0792446				0.163378
			0.22573				0.290776				0.079155				0.163221
			0.225381				0.290363				0.0790655				0.187455
			0.225032				0.289949				0.0789759				0.187299
			0.224683				0.289536				0.0788864				0.187142
			0.252906				0.289123				0.0787968				0.186986
			0.252557				0.288709				0.0867717				0.186829
			0.252208				0.288296				0.0866822				0.186672
			0.251859				0.308291				0.0865926				0.186516
			0.25151				0.307877				0.086503				0.186359
			0.251161				0.307464				0.0864135				0.186203
			0.250812				0.30705				0.0863239				0.186046
			0.250464				0.306637				0.0862343				0.18589
			0.250115				0.306224				0.0861448				0.185733
			0.249766				0.30581				0.0860552				0.185577
			0.249417				0.305397				0.0859656				0.18542
			0.249068				0.304984				0.0858761				0.185264
			0.248719				0.30457				0.0857865				0.185107
			0.276941				0.304157				0.085697				0.18495
			0.276593				0.303743				0.0856074				0.184794
			0.276244				0.30333				0.0855178				0.184637
			0.275895				0.302917				0.0854283				0.184481
			0.275546				0.302503				0.0853387				0.184324
			0.275197				0.30209				0.0852491				0.184168
			0.274848				0.301676				0.0851596				0.184011
			0.274499				0.301263				0.08507				0.183855
			0.27415				0.30085				0.0849804				0.183698
			0.273801				0.300436				0.0848909				0.183542
			0.273452				0.300023				0.0848013				0.183385
			0.273103				0.299609				0.0847117				0.183228
			0.272754				0.299196				0.0846222				0.183072
			0.272406				0.298783				0.0845326				0.182915
			0.272057				0.298369				0.0925075				0.182759
			0.271708				0.297956				0.092418				0.182602
			0.271359				0.297542				0.0923284				0.182446
			0.27101				0.297129				0.0922389				0.182289
			0.270661				0.296716				0.0921493				0.182133
			0.270312				0.296302				0.0920597				0.181976
			0.269963				0.295889				0.0919702				0.18182
			0.269614				0.295475				0.0918806				0.181663
			0.269265				0.295062				0.091791				0.181506
			0.268916				0.294649				0.0917015				0.18135
			0.268567				0.294235				0.0916119				0.181193
			0.268219				0.293822				0.0915223				0.181037
			0.26787				0.293408				0.0914328				0.18088
			0.267521				0.292995				0.0913432				0.180724
			0.267172				0.292582				0.0912536				0.180567
			0.266823				0.292168				0.0911641				0.180411
			0.266474				0.291755				0.099139				0.180254
			0.266125				0.291342				0.0990494				0.180098
			0.265776				0.290928				0.0989599				0.179941
			0.265427				0.290515				0.0988703				0.179785
			0.265078				0.290101				0.0987808				0.179628
			0.264729				0.289688				0.0986912				0.179471
			0.26438				0.289275				0.0986016				0.179315
			0.264032				0.288861				0.0985121				0.179158
			0.263683				0.308856				0.0984225				0.179002
			0.263334				0.308443				0.0983329				0.178845
			0.262985				0.308029				0.0982434				0.178689
			0.262636				0.307616				0.0981538				0.178532
			0.262287				0.307202				0.0980642				0.178376
			0.261938				0.306789				0.0979747				0.178219
			0.261589				0.306376				0.0978851				0.178063
			0.26124				0.305962				0.0977955				0.177906
			0.260891				0.305549				0.097706				0.177749
			0.260542				0.305135				0.0976164				0.177593
			0.260193				0.304722				0.0975268				0.177436
			0.259844				0.304309				0.0974373				0.17728
			0.259496				0.303895				0.0973477				0.177123
			0.259147				0.303482				0.0972581				0.176967
			0.258798				0.303068				0.0971686				0.17681
			0.258449				0.302655				0.097079				0.176654
			0.2581				0.302242				0.0969894				0.176497
			0.257751				0.301828				0.0968999				0.176341
			0.257402				0.301415				0.104875				0.176184
			0.257053				0.301001				0.104785				0.176027
			0.256704				0.300588				0.104696				0.175871
			0.256355				0.300175				0.104606				0.175714
			0.256006				0.299761				0.104517				0.175558
			0.255657				0.299348				0.104427				0.175401
			0.255309				0.319343				0.104337				0.175245
			0.25496				0.318929				0.104248				0.175088
			0.283182				0.318516				0.104158				0.174932
			0.282833				0.318102				0.104069				0.174775
			0.282484				0.317689				0.103979				0.174619
			0.282135				0.337684				0.10389				0.174462
			0.281786				0.33727				0.1038				0.174305
			0.281438				0.336857				0.10371				0.174149
			0.281089				0.336444				0.103621				0.173992
			0.28074				0.33603				0.103531				0.173836
			0.280391				0.335617				0.103442				0.173679
			0.280042				0.335203				0.103352				0.173523
			0.279693				0.33479				0.103263				0.173366
			0.279344				0.334377				0.103173				0.17321
			0.278995				0.333963				0.103084				0.173053
			0.278646				0.353958				0.102994				0.172897
			0.278297				0.353545				0.102904				0.17274
			0.30652				0.353131				0.102815				0.172584
			0.306171				0.352718				0.102725				0.172427
			0.305822				0.352304				0.102636				0.17227
			0.305473				0.351891				0.102546				0.172114
			0.305124				0.351478				0.102457				0.171957
			0.304775				0.351064				0.102367				0.171801
			0.304426				0.350651				0.102277				0.171644
			0.304077				0.350237				0.102188				0.171488
			0.303728				0.349824				0.102098				0.171331
			0.30338				0.349411				0.102009				0.171175
			0.303031				0.348997				0.101919				0.171018
			0.302682				0.348584				0.10183				0.170862
			0.330904				0.348171				0.10174				0.170705
			0.330555				0.347757				0.10165				0.170548
			0.330206				0.347344				0.101561				0.170392
			0.329857				0.367339				0.101471				0.170235
			0.329509				0.366925				0.101382				0.170079
			0.32916				0.366512				0.101292				0.169922
			0.328811				0.366098				0.101203				0.169766
			0.328462				0.365685				0.101113				0.169609
			0.356684				0.365272				0.101024				0.169453
			0.356335				0.385266				0.100934				0.169296
			0.355986				0.384853				0.100844				0.16914
			0.355638				0.38444				0.100755				0.168983
			0.355289				0.384026				0.100665				0.168826
			0.35494				0.383613				0.100576				0.16867
			0.354591				0.383199				0.100486				0.168513
			0.354242				0.382786				0.100397				0.168357
			0.353893				0.382373				0.100307				0.1682
			0.353544				0.381959				0.100217				0.168044
			0.353195				0.381546				0.100128				0.167887
			0.352846				0.381132				0.100038				0.167731
			0.352497				0.380719				0.0999487				0.167574
			0.352148				0.380306				0.0998592				0.167418
			0.351799				0.379892				0.0997696				0.167261
			0.351451				0.379479				0.09968				0.167104
			0.351102				0.379065				0.0995905				0.166948
			0.350753				0.378652				0.0995009				0.166791
			0.350404				0.378239				0.0994113				0.166635
			0.350055				0.377825				0.0993218				0.166478
			0.378277				0.377412				0.0992322				0.166322
			0.377928				0.376998				0.0991426				0.166165
			0.37758				0.376585				0.0990531				0.166009
			0.377231				0.376172				0.0989635				0.165852
			0.376882				0.375758				0.0988739				0.165696
			0.376533				0.375345				0.0987844				0.165539
			0.376184				0.374931				0.0986948				0.165383
			0.375835				0.374518				0.0986052				0.165226
			0.375486				0.374105				0.0985157				0.165069
			0.375137				0.373691				0.0984261				0.164913
			0.374788				0.373278				0.0983365				0.164756
			0.374439				0.372864				0.098247				0.1646
			0.37409				0.372451				0.0981574				0.164443
			0.373741				0.372038				0.0980678				0.164287
			0.373392				0.371624				0.0979783				0.16413
			0.373044				0.371211				0.0978887				0.163974
			0.372695				0.370798				0.0977991				0.163817
			0.372346				0.370384				0.0977096				0.163661
			0.371997				0.369971				0.105685				0.163504
			0.371648				0.369557				0.105595				0.163347
			0.371299				0.369144				0.105505				0.163191
			0.37095				0.368731				0.105416				0.163034
			0.370601				0.368317				0.105326				0.162878
			0.370252				0.367904				0.105237				0.162721
			0.369903				0.36749				0.105147				0.162565
			0.369554				0.367077				0.105058				0.162408
			0.369205				0.366664				0.104968				0.162252
			0.368857				0.36625				0.104878				0.162095
			0.368508				0.365837				0.104789				0.161939
			0.368159				0.365423				0.104699				0.161782
			0.36781				0.36501				0.10461				0.161625
			0.367461				0.364597				0.10452				0.161469
			0.367112				0.364183				0.104431				0.161312
			0.366763				0.36377				0.104341				0.161156
			0.366414				0.363356				0.104251				0.160999
			0.366065				0.362943				0.104162				0.160843
			0.365716				0.36253				0.104072				0.160686
			0.365367				0.362116				0.103983				0.16053
			0.365018				0.361703				0.103893				0.160373
			0.36467				0.361289				0.103804				0.160217
			0.364321				0.381284				0.103714				0.16006
			0.363972				0.380871				0.103625				0.159903
			0.363623				0.380457				0.103535				0.159747
			0.363274				0.380044				0.103445				0.15959
			0.362925				0.379631				0.103356				0.159434
			0.362576				0.379217				0.103266				0.159277
			0.362227				0.378804				0.103177				0.159121
			0.361878				0.37839				0.103087				0.158964
			0.361529				0.377977				0.102998				0.158808
			0.36118				0.377564				0.102908				0.158651
			0.360831				0.37715				0.102818				0.158495
			0.360483				0.376737				0.102729				0.158338
			0.360134				0.376323				0.102639				0.158181
			0.359785				0.37591				0.10255				0.158025
			0.359436				0.375497				0.10246				0.157868
			0.359087				0.375083				0.102371				0.157712
			0.358738				0.37467				0.102281				0.157555
			0.358389				0.374257				0.102191				0.157399
			0.35804				0.373843				0.102102				0.157242
			0.357691				0.37343				0.102012				0.157086
			0.357342				0.373016				0.101923				0.156929
			0.356993				0.393011				0.101833				0.156773
			0.356644				0.392598				0.101744				0.156616
			0.356295				0.392184				0.101654				0.15646
			0.355947				0.391771				0.101565				0.156303
			0.355598				0.391358				0.101475				0.156146
			0.355249				0.390944				0.101385				0.15599
			0.3549				0.390531				0.101296				0.155833
			0.354551				0.390117				0.101206				0.155677
			0.354202				0.389704				0.101117				0.15552
			0.353853				0.389291				0.109092				0.155364
			0.353504				0.388877				0.109002				0.155207
			0.353155				0.388464				0.108913				0.155051
			0.352806				0.38805				0.108823				0.154894
			0.352457				0.387637				0.108733				0.154738
			0.352108				0.387224				0.108644				0.154581
			0.35176				0.38681				0.108554				0.154424
			0.351411				0.386397				0.108465				0.154268
			0.351062				0.385983				0.108375				0.154111
			0.350713				0.38557				0.108286				0.153955
			0.350364				0.385157				0.108196				0.153798
			0.350015				0.384743				0.108106				0.153642
			0.349666				0.38433				0.108017				0.153485
			0.349317				0.383916				0.107927				0.153329
			0.348968				0.383503				0.107838				0.153172
			0.348619				0.38309				0.107748				0.153016
			0.34827				0.382676				0.107659				0.152859
			0.347921				0.382263				0.107569				0.152702
			0.347573				0.381849				0.107479				0.152546
			0.347224				0.381436				0.10739				0.152389
			0.346875				0.381023				0.1073				0.152233
			0.346526				0.380609				0.107211				0.152076
			0.346177				0.380196				0.107121				0.15192
			0.345828				0.379783				0.107032				0.151763
			0.345479				0.379369				0.106942				0.151607
			0.373702				0.378956				0.106852				0.15145
			0.373353				0.378542				0.106763				0.151294
			0.373004				0.378129				0.106673				0.151137
			0.372655				0.377716				0.106584				0.15098
			0.372306				0.377302				0.106494				0.150824
			0.400528				0.376889				0.106405				0.150667
			0.400179				0.376475				0.106315				0.150511
			0.399831				0.376062				0.106226				0.150354
			0.399482				0.375649				0.106136				0.150198
			0.399133				0.375235				0.106046				0.150041
			0.398784				0.374822				0.105957				0.149885
			0.398435				0.374408				0.105867				0.149728
			0.398086				0.373995				0.105778				0.149572
			0.397737				0.373582				0.105688				0.149415
			0.397388				0.373168				0.105599				0.149259
			0.397039				0.372755				0.105509				0.149102
			0.39669				0.372341				0.105419				0.148945
			0.396341				0.371928				0.10533				0.148789
			0.395992				0.371515				0.10524				0.148632
			0.395644				0.371101				0.105151				0.148476
			0.395295				0.370688				0.105061				0.148319
			0.394946				0.370274				0.104972				0.148163
			0.394597				0.369861				0.104882				0.148006
			0.394248				0.369448				0.104792				0.14785
			0.393899				0.369034				0.104703				0.147693
			0.39355				0.368621				0.104613				0.171927
			0.393201				0.368207				0.104524				0.17177
			0.392852				0.367794				0.104434				0.171614
			0.392503				0.367381				0.104345				0.171457
			0.392154				0.366967				0.104255				0.171301
			0.391805				0.366554				0.104166				0.171144
			0.391456				0.366141				0.104076				0.170988
			0.391108				0.365727				0.103986				0.170831
			0.390759				0.365314				0.103897				0.170674
			0.39041				0.3649				0.103807				0.170518
			0.390061				0.364487				0.111782				0.170361
			0.389712				0.364074				0.111693				0.170205
			0.389363				0.36366				0.111603				0.170048
			0.389014				0.363247				0.111514				0.169892
			0.388665				0.362833				0.111424				0.169735
			0.388316				0.36242				0.111334				0.169579
			0.387967				0.362007				0.111245				0.169422
			0.387618				0.361593				0.111155				0.169266
			0.387269				0.36118				0.111066				0.169109
			0.386921				0.360766				0.110976				0.168952
			0.386572				0.360353				0.110887				0.168796
			0.386223				0.35994				0.110797				0.168639
			0.385874				0.359526				0.110707				0.168483
			0.385525				0.359113				0.110618				0.168326
			0.385176				0.358699				0.110528				0.16817
			0.384827				0.358286				0.110439				0.168013
			0.384478				0.357873				0.110349				0.167857
			0.384129				0.357459				0.11026				0.1677
			0.38378				0.357046				0.118235				0.167544
			0.383431				0.356632				0.118145				0.167387
			0.383082				0.356219				0.118055				0.16723
			0.382734				0.355806				0.117966				0.167074
			0.382385				0.355392				0.117876				0.166917
			0.382036				0.354979				0.117787				0.166761
			0.381687				0.354565				0.117697				0.166604
			0.381338				0.354152				0.117608				0.166448
			0.380989				0.353739				0.117518				0.166291
			0.38064				0.353325				0.117428				0.166135
			0.380291				0.352912				0.117339				0.165978
			0.379942				0.352499				0.117249				0.165822
			0.379593				0.352085				0.11716				0.165665
			0.379244				0.351672				0.11707				0.165508
			0.378895				0.351258				0.116981				0.165352
			0.378547				0.350845				0.116891				0.165195
			0.378198				0.37084				0.116801				0.165039
			0.377849				0.370426				0.116712				0.164882
			0.3775				0.370013				0.116622				0.164726
			0.377151				0.3696				0.116533				0.164569
			0.376802				0.369186				0.116443				0.164413
			0.376453				0.368773				0.116354				0.164256
			0.376104				0.368359				0.116264				0.1641
			0.375755				0.367946				0.116175				0.163943
			0.375406				0.367533				0.116085				0.163787
			0.375057				0.367119				0.115995				0.16363
			0.374708				0.366706				0.115906				0.163473
			0.374359				0.366292				0.115816				0.163317
			0.374011				0.365879				0.115727				0.16316
			0.373662				0.365466				0.115637				0.163004
			0.373313				0.365052				0.115548				0.162847
			0.372964				0.364639				0.115458				0.162691
			0.372615				0.364225				0.115368				0.162534
			0.372266				0.363812				0.115279				0.162378
			0.371917				0.363399				0.115189				0.162221
			0.371568				0.362985				0.1151				0.162065
			0.371219				0.38298				0.11501				0.161908
			0.37087				0.382567				0.114921				0.161751
			0.370521				0.382153				0.114831				0.161595
			0.370172				0.38174				0.114741				0.161438
			0.369824				0.381326				0.114652				0.161282
			0.369475				0.380913				0.114562				0.161125
			0.369126				0.400908				0.114473				0.160969
			0.368777				0.400494				0.114383				0.160812
			0.368428				0.400081				0.114294				0.160656
			0.368079				0.399668				0.114204				0.160499
			0.36773				0.399254				0.114115				0.160343
			0.367381				0.398841				0.114025				0.160186
			0.367032				0.398427				0.113935				0.160029
			0.366683				0.398014				0.113846				0.159873
			0.366334				0.397601				0.113756				0.159716
			0.365985				0.397187				0.121731				0.15956
			0.365637				0.396774				0.121642				0.159403
			0.365288				0.39636				0.121552				0.159247
			0.364939				0.395947				0.121463				0.15909
			0.36459				0.395534				0.121373				0.158934
			0.364241				0.39512				0.121283				0.158777
			0.363892				0.394707				0.121194				0.158621
			0.363543				0.394293				0.121104				0.158464
			0.363194				0.39388				0.121015				0.158307
			0.362845				0.393467				0.120925				0.158151
			0.362496				0.393053				0.120836				0.157994
			0.362147				0.39264				0.120746				0.157838
			0.361798				0.392227				0.120656				0.157681
			0.36145				0.391813				0.120567				0.157525
			0.361101				0.3914				0.120477				0.157368
			0.360752				0.390986				0.120388				0.157212
			0.360403				0.390573				0.120298				0.157055
			0.360054				0.39016				0.120209				0.156899
			0.359705				0.389746				0.120119				0.156742
			0.359356				0.389333				0.120029				0.156586
			0.359007				0.388919				0.11994				0.156429
			0.358658				0.388506				0.11985				0.156272
			0.358309				0.388093				0.119761				0.156116
			0.35796				0.387679				0.127736				0.155959
			0.357611				0.387266				0.127646				0.155803
			0.357262				0.386852				0.127557				0.155646
			0.356914				0.386439				0.127467				0.15549
			0.356565				0.386026				0.127377				0.155333
			0.356216				0.385612				0.127288				0.155177
			0.355867				0.385199				0.127198				0.15502
			0.355518				0.384785				0.127109				0.154864
			0.355169				0.384372				0.127019				0.154707
			0.35482				0.383959				0.12693				0.15455
			0.354471				0.383545				0.12684				0.154394
			0.354122				0.383132				0.126751				0.154237
			0.353773				0.382718				0.126661				0.154081
			0.353424				0.382305				0.126571				0.153924
			0.353075				0.381892				0.126482				0.153768
			0.352727				0.381478				0.126392				0.153611
			0.352378				0.381065				0.126303				0.153455
			0.352029				0.380651				0.126213				0.153298
			0.35168				0.380238				0.126124				0.153142
			0.351331				0.379825				0.126034				0.152985
			0.350982				0.379411				0.125944				0.152828
			0.350633				0.378998				0.125855				0.152672
			0.350284				0.378585				0.125765				0.152515
			0.349935				0.378171				0.125676				0.152359
			0.349586				0.377758				0.125586				0.152202
			0.349237				0.377344				0.125497				0.152046
			0.348888				0.376931				0.125407				0.151889
			0.34854				0.376518				0.125317				0.151733
			0.348191				0.376104				0.125228				0.151576
			0.347842				0.375691				0.125138				0.15142
			0.347493				0.375277				0.125049				0.151263
			0.347144				0.374864				0.124959				0.151106
			0.346795				0.374451				0.12487				0.15095
			0.346446				0.374037				0.12478				0.150793
			0.346097				0.373624				0.12469				0.150637
			0.345748				0.37321				0.124601				0.15048
			0.345399				0.372797				0.124511				0.150324
			0.34505				0.372384				0.124422				0.150167
			0.344701				0.37197				0.124332				0.150011
			0.344353				0.371557				0.124243				0.149854
			0.344004				0.371143				0.124153				0.149698
			0.343655				0.37073				0.124064				0.149541
			0.343306				0.370317				0.123974				0.149385
			0.342957				0.369903				0.123884				0.149228
			0.342608				0.36949				0.123795				0.149071
			0.342259				0.369076				0.123705				0.148915
			0.34191				0.368663				0.123616				0.148758
			0.341561				0.36825				0.123526				0.148602
			0.341212				0.367836				0.123437				0.148445
			0.340863				0.367423				0.123347				0.148289
			0.340514				0.367009				0.123257				0.148132
			0.340165				0.366596				0.123168				0.147976
			0.339817				0.386591				0.123078				0.147819
			0.339468				0.386177				0.122989				0.147663
			0.339119				0.385764				0.122899				0.147506
			0.33877				0.385351				0.12281				0.147349
			0.338421				0.384937				0.12272				0.147193
			0.338072				0.384524				0.12263				0.147036
			0.337723				0.38411				0.122541				0.14688
			0.337374				0.383697				0.122451				0.146723
			0.337025				0.383284				0.122362				0.146567
			0.336676				0.38287				0.122272				0.14641
			0.336327				0.382457				0.122183				0.146254
			0.335978				0.382044				0.122093				0.146097
			0.33563				0.38163				0.122004				0.145941
			0.335281				0.381217				0.121914				0.145784
			0.334932				0.380803				0.121824				0.145627
			0.334583				0.38039				0.121735				0.145471
			0.334234				0.379977				0.121645				0.145314
			0.333885				0.379563				0.121556				0.145158
			0.333536				0.37915				0.121466				0.145001
			0.333187				0.378736				0.121377				0.144845
			0.332838				0.378323				0.121287				0.144688
			0.332489				0.37791				0.121197				0.144532
			0.33214				0.377496				0.121108				0.144375
			0.331791				0.377083				0.121018				0.144219
			0.331443				0.376669				0.120929				0.144062
			0.331094				0.376256				0.120839				0.143905
			0.330745				0.375843				0.12075				0.143749
			0.330396				0.375429				0.12066				0.143592
			0.330047				0.375016				0.12057				0.143436
			0.329698				0.374602				0.120481				0.143279
			0.329349				0.374189				0.120391				0.143123
			0.329				0.373776				0.120302				0.142966
			0.328651				0.39377				0.120212				0.14281
			0.328302				0.393357				0.120123				0.142653
			0.327953				0.392944				0.120033				0.142497
			0.327604				0.39253				0.119944				0.14234
			0.327256				0.392117				0.119854				0.142184
			0.326907				0.391703				0.119764				0.142027
			0.326558				0.39129				0.119675				0.14187
			0.326209				0.390877				0.119585				0.141714
			0.32586				0.390463				0.119496				0.141557
			0.325511				0.39005				0.119406				0.141401
			0.325162				0.389636				0.119317				0.141244
			0.324813				0.389223				0.119227				0.141088
			0.324464				0.38881				0.119137				0.140931
			0.324115				0.388396				0.119048				0.140775
			0.323766				0.387983				0.118958				0.140618
			0.323417				0.387569				0.118869				0.140462
			0.323068				0.387156				0.118779				0.140305
			0.32272				0.386743				0.11869				0.140148
			0.322371				0.386329				0.1186				0.139992
			0.322022				0.385916				0.11851				0.139835
			0.321673				0.385503				0.118421				0.139679
			0.321324				0.385089				0.118331				0.139522
			0.320975				0.384676				0.118242				0.139366
			0.320626				0.384262				0.118152				0.139209
			0.320277				0.383849				0.118063				0.139053
			0.319928				0.383436				0.117973				0.138896
			0.319579				0.383022				0.117884				0.13874
			0.31923				0.382609				0.117794				0.138583
			0.318881				0.382195				0.117704				0.138426
			0.318533				0.381782				0.117615				0.13827
			0.318184				0.381369				0.117525				0.138113
			0.317835				0.380955				0.117436				0.137957
			0.317486				0.380542				0.117346				0.1378
			0.317137				0.380128				0.117257				0.137644
			0.316788				0.379715				0.117167				0.137487
			0.316439				0.379302				0.117077				0.137331
			0.31609				0.378888				0.116988				0.137174
			0.315741				0.378475				0.116898				0.137018
			0.315392				0.378061				0.116809				0.136861
			0.315043				0.377648				0.116719				0.136704
			0.314694				0.377235				0.11663				0.136548
			0.314346				0.376821				0.11654				0.136391
			0.313997				0.376408				0.11645				0.136235
			0.313648				0.375994				0.116361				0.136078
			0.313299				0.375581				0.116271				0.135922
			0.31295				0.375168				0.116182				0.135765
			0.312601				0.374754				0.116092				0.135609
			0.312252				0.374341				0.116003				0.135452
			0.311903				0.373927				0.115913				0.135296
			0.311554				0.373514				0.115823				0.135139
			0.311205				0.373101				0.115734				0.134983
			0.310856				0.372687				0.115644				0.134826
			0.310507				0.372274				0.115555				0.134669
			0.310159				0.371861				0.115465				0.134513
			0.30981				0.371447				0.115376				0.134356
			0.309461				0.371034				0.115286				0.1342
			0.309112				0.37062				0.115197				0.134043
			0.308763				0.370207				0.115107				0.133887
			0.308414				0.369794				0.115017				0.13373
			0.308065				0.36938				0.114928				0.133574
			0.307716				0.368967				0.114838				0.133417
			0.307367				0.368553				0.114749				0.133261
			0.307018				0.36814				0.114659				0.133104
			0.306669				0.367727				0.11457				0.132947
			0.30632				0.367313				0.11448				0.132791
			0.305971				0.3669				0.11439				0.132634
			0.305623				0.366486				0.114301				0.132478
			0.305274				0.366073				0.114211				0.132321
			0.304925				0.36566				0.114122				0.132165
			0.304576				0.365246				0.114032				0.132008
			0.304227				0.364833				0.113943				0.131852
			0.303878				0.364419				0.113853				0.131695
			0.303529				0.364006				0.113763				0.131539
			0.30318				0.363593				0.113674				0.131382
			0.302831				0.363179				0.113584				0.131225
			0.302482				0.362766				0.113495				0.131069
			0.302133				0.362352				0.113405				0.130912
			0.301784				0.361939				0.113316				0.130756
			0.301436				0.361526				0.113226				0.130599
			0.301087				0.361112				0.113137				0.130443
			0.300738				0.360699				0.113047				0.130286
			0.300389				0.360285				0.112957				0.13013
			0.30004				0.359872				0.112868				0.129973
			0.299691				0.359459				0.112778				0.129817
			0.299342				0.359045				0.112689				0.12966
			0.298993				0.358632				0.112599				0.129503
			0.298644				0.358219				0.11251				0.129347
			0.298295				0.357805				0.11242				0.12919
			0.297946				0.357392				0.11233				0.129034
			0.297597				0.356978				0.112241				0.128877
			0.297249				0.356565				0.112151				0.128721
			0.2969				0.356152				0.112062				0.128564
			0.296551				0.355738				0.111972				0.128408
			0.296202				0.355325				0.111883				0.128251
			0.295853				0.354911				0.111793				0.128095
			0.295504				0.354498				0.111703				0.127938
			0.295155				0.354085				0.111614				0.127782
			0.294806				0.353671				0.111524				0.127625
			0.294457				0.353258				0.111435				0.127468
			0.294108				0.352844				0.111345				0.127312
			0.293759				0.352431				0.111256				0.127155
			0.29341				0.352018				0.111166				0.126999
			0.293062				0.351604				0.111077				0.126842
			0.292713				0.351191				0.110987				0.126686
			0.292364				0.350777				0.110897				0.150919
			0.292015				0.350364				0.110808				0.150763
			0.291666				0.349951				0.110718				0.150606
			0.291317				0.349537				0.110629				0.15045
			0.290968				0.349124				0.110539				0.150293
			0.290619				0.34871				0.11045				0.150137
			0.29027				0.348297				0.11036				0.14998
			0.289921				0.347884				0.11027				0.149824
			0.289572				0.34747				0.110181				0.149667
			0.289223				0.347057				0.110091				0.149511
			0.288874				0.346643				0.110002				0.149354
			0.288526				0.34623				0.109912				0.149197
			0.288177				0.345817				0.109823				0.149041
			0.287828				0.345403				0.109733				0.148884
			0.287479				0.34499				0.109643				0.148728
			0.28713				0.344577				0.109554				0.148571
			0.286781				0.344163				0.109464				0.148415
			0.286432				0.34375				0.109375				0.148258
			0.286083				0.343336				0.109285				0.148102
			0.285734				0.342923				0.109196				0.147945
			0.285385				0.34251				0.109106				0.147789
			0.285036				0.342096				0.109017				0.147632
			0.284687				0.341683				0.108927				0.147475
			0.284339				0.341269				0.108837				0.147319
			0.28399				0.340856				0.108748				0.147162
			0.283641				0.340443				0.108658				0.147006
			0.283292				0.340029				0.108569				0.146849
			0.282943				0.339616				0.108479				0.146693
			0.282594				0.339202				0.10839				0.146536
			0.282245				0.338789				0.1083				0.14638
			0.281896				0.338376				0.10821				0.146223
			0.281547				0.337962				0.108121				0.146067
			0.281198				0.337549				0.108031				0.14591
			0.280849				0.337135				0.107942				0.145753
			0.309072				0.336722				0.107852				0.145597
			0.308723				0.336309				0.107763				0.14544
			0.308374				0.335895				0.107673				0.145284
			0.308025				0.335482				0.107583				0.145127
			0.307676				0.335068				0.107494				0.144971
			0.307327				0.334655				0.107404				0.144814
			0.306978				0.334242				0.107315				0.144658
			0.306629				0.333828				0.107225				0.144501
			0.306281				0.333415				0.107136				0.144345
			0.305932				0.333001				0.107046				0.144188
			0.305583				0.332588				0.106957				0.144031
			0.305234				0.332175				0.106867				0.143875
			0.304885				0.331761				0.106777				0.143718
			0.304536				0.331348				0.106688				0.143562
			0.304187				0.330935				0.106598				0.143405
			0.303838				0.330521				0.106509				0.143249
			0.303489				0.330108				0.106419				0.143092
			0.30314				0.329694				0.10633				0.142936
			0.302791				0.329281				0.10624				0.142779
			0.302442				0.328868				0.114215				0.142623
			0.302094				0.328454				0.114125				0.142466
			0.301745				0.328041				0.114036				0.14231
			0.301396				0.327627				0.113946				0.142153
			0.301047				0.327214				0.113857				0.141996
			0.300698				0.326801				0.113767				0.14184
			0.300349				0.326387				0.113678				0.141683
			0.3				0.325974				0.121652				0.141527
			0.299651				0.32556				0.121563				0.14137
			0.299302				0.325147				0.121473				0.141214
			0.298953				0.324734				0.121384				0.141057
			0.298604				0.32432				0.121294				0.140901
			0.298255				0.323907				0.121205				0.140744
			0.297906				0.323493				0.121115				0.140588
			0.297558				0.32308				0.121026				0.140431
			0.297209				0.322667				0.120936				0.140274
			0.29686				0.322253				0.120846				0.140118
			0.296511				0.32184				0.120757				0.139961
			0.296162				0.321426				0.120667				0.139805
			0.295813				0.321013				0.120578				0.139648
			0.295464				0.3206				0.120488				0.139492
			0.295115				0.320186				0.120399				0.139335
			0.294766				0.319773				0.120309				0.139179
			0.294417				0.319359				0.120219				0.139022
			0.294068				0.318946				0.12013				0.138866
			0.293719				0.318533				0.12004				0.138709
			0.293371				0.318119				0.119951				0.138552
			0.293022				0.317706				0.119861				0.138396
			0.292673				0.317293				0.119772				0.138239
			0.292324				0.316879				0.119682				0.138083
			0.291975				0.316466				0.119592				0.137926
			0.291626				0.316052				0.119503				0.13777
			0.291277				0.315639				0.119413				0.137613
			0.290928				0.315226				0.127388				0.137457
			0.290579				0.314812				0.127299				0.1373
			0.318802				0.314399				0.127209				0.137144
			0.318453				0.313985				0.12712				0.136987
			0.318104				0.313572				0.12703				0.13683
			0.317755				0.313159				0.12694				0.136674
			0.317406				0.312745				0.126851				0.136517
			0.317057				0.312332				0.126761				0.136361
			0.316708				0.311918				0.126672				0.136204
			0.316359				0.311505				0.126582				0.136048
			0.31601				0.3315				0.126493				0.135891
			0.315661				0.331086				0.126403				0.135735
			0.315313				0.330673				0.126314				0.135578
			0.314964				0.33026				0.126224				0.135422
			0.314615				0.329846				0.126134				0.135265
			0.314266				0.329433				0.126045				0.135109
			0.313917				0.329019				0.125955				0.134952
			0.313568				0.328606				0.125866				0.134795
			0.313219				0.328193				0.125776				0.134639
			0.31287				0.327779				0.125687				0.134482
			0.312521				0.327366				0.125597				0.134326
			0.312172				0.326952				0.125507				0.134169
			0.311823				0.326539				0.125418				0.134013
			0.311474				0.326126				0.125328				0.133856
			0.311126				0.325712				0.125239				0.1337
			0.310777				0.325299				0.125149				0.133543
			0.310428				0.324885				0.12506				0.133387
			0.310079				0.324472				0.12497				0.13323
			0.30973				0.324059				0.12488				0.133073
			0.309381				0.323645				0.124791				0.132917
			0.309032				0.323232				0.124701				0.13276
			0.308683				0.322819				0.124612				0.132604
			0.308334				0.322405				0.124522				0.132447
			0.307985				0.321992				0.124433				0.132291
			0.307636				0.321578				0.124343				0.132134
			0.307287				0.321165				0.124253				0.131978
			0.306938				0.320752				0.124164				0.131821
			0.30659				0.320338				0.124074				0.131665
			0.306241				0.319925				0.123985				0.131508
			0.305892				0.319511				0.123895				0.131351
			0.305543				0.319098				0.123806				0.131195
			0.305194				0.318685				0.123716				0.131038
			0.304845				0.318271				0.123627				0.130882
			0.304496				0.317858				0.123537				0.130725
			0.304147				0.317444				0.123447				0.130569
			0.303798				0.317031				0.123358				0.130412
			0.303449				0.316618				0.123268				0.130256
			0.3031				0.316204				0.123179				0.130099
			0.302751				0.315791				0.123089				0.129943
			0.302403				0.315377				0.123				0.129786
			0.302054				0.314964				0.12291				0.129629
			0.301705				0.314551				0.12282				0.129473
			0.301356				0.314137				0.122731				0.129316
			0.301007				0.313724				0.122641				0.12916
			0.300658				0.31331				0.122552				0.129003
			0.300309				0.312897				0.122462				0.128847
			0.29996				0.312484				0.122373				0.12869
			0.299611				0.31207				0.122283				0.128534
			0.299262				0.311657				0.122193				0.128377
			0.298913				0.311243				0.122104				0.128221
			0.298564				0.31083				0.122014				0.128064
			0.298216				0.310417				0.121925				0.127908
			0.297867				0.310003				0.121835				0.127751
			0.297518				0.30959				0.121746				0.127594
			0.297169				0.309177				0.121656				0.127438
			0.29682				0.308763				0.121567				0.127281
			0.296471				0.30835				0.121477				0.127125
			0.296122				0.307936				0.121387				0.126968
			0.295773				0.307523				0.121298				0.126812
			0.295424				0.30711				0.121208				0.126655
			0.295075				0.306696				0.121119				0.126499
			0.294726				0.306283				0.121029				0.126342
			0.294377				0.305869				0.12094				0.126186
			0.294029				0.305456				0.12085				0.126029
			0.29368				0.305043				0.12076				0.125872
			0.293331				0.304629				0.120671				0.125716
			0.292982				0.304216				0.120581				0.125559
			0.292633				0.303802				0.120492				0.125403
			0.292284				0.303389				0.120402				0.125246
			0.291935				0.302976				0.120313				0.12509
			0.291586				0.302562				0.120223				0.124933
			0.291237				0.302149				0.120133				0.124777
			0.290888				0.301735				0.120044				0.12462
			0.290539				0.301322				0.119954				0.124464
			0.29019				0.300909				0.119865				0.124307
			0.289841				0.300495				0.119775				0.12415
			0.289493				0.300082				0.119686				0.123994
			0.289144				0.299668				0.119596				0.123837
			0.288795				0.299255				0.119507				0.123681
			0.288446				0.298842				0.119417				0.123524
			0.288097				0.298428				0.119327				0.123368
			0.287748				0.298015				0.119238				0.123211
			0.287399				0.297601				0.119148				0.123055
			0.28705				0.297188				0.119059				0.122898
			0.286701				0.296775				0.118969				0.122742
			0.286352				0.296361				0.11888				0.122585
			0.286003				0.295948				0.11879				0.122428
			0.285654				0.295535				0.1187				0.122272
			0.285306				0.295121				0.118611				0.122115
			0.284957				0.294708				0.118521				0.121959
			0.284608				0.294294				0.118432				0.121802
			0.284259				0.293881				0.118342				0.121646
			0.28391				0.293468				0.118253				0.121489
			0.283561				0.293054				0.118163				0.121333
			0.283212				0.292641				0.118073				0.121176
			0.282863				0.292227				0.117984				0.12102
			0.282514				0.291814				0.117894				0.120863
			0.282165				0.291401				0.117805				0.120707
			0.281816				0.290987				0.117715				0.12055
			0.281467				0.290574				0.117626				0.120393
			0.281119				0.29016				0.117536				0.120237
			0.28077				0.289747				0.117447				0.12008
			0.280421				0.289334				0.117357				0.119924
			0.280072				0.28892				0.117267				0.119767
			0.279723				0.288507				0.117178				0.119611
			0.279374				0.288093				0.117088				0.119454
			0.279025				0.28768				0.116999				0.119298
			0.307248				0.287267				0.116909				0.119141
			0.306899				0.286853				0.11682				0.118985
			0.30655				0.28644				0.11673				0.118828
			0.306201				0.286026				0.11664				0.118671
			0.305852				0.285613				0.116551				0.118515
			0.305503				0.2852				0.116461				0.118358
			0.305154				0.284786				0.116372				0.118202
			0.304805				0.284373				0.116282				0.118045
			0.304456				0.283959				0.116193				0.117889
			0.304107				0.283546				0.116103				0.117732
			0.303758				0.283133				0.116013				0.117576
			0.303409				0.282719				0.115924				0.117419
			0.303061				0.282306				0.115834				0.117263
			0.302712				0.281893				0.115745				0.117106
			0.302363				0.281479				0.115655				0.116949
			0.302014				0.281066				0.12363				0.116793
			0.301665				0.280652				0.123541				0.116636
			0.301316				0.280239				0.123451				0.11648
			0.300967				0.279826				0.123361				0.116323
			0.300618				0.279412				0.123272				0.116167
			0.300269				0.278999				0.123182				0.11601
			0.29992				0.278585				0.123093				0.115854
			0.299571				0.278172				0.123003				0.115697
			0.299222				0.277759				0.122914				0.115541
			0.298873				0.277345				0.122824				0.115384
			0.298525				0.276932				0.122734				0.115227
			0.298176				0.276518				0.122645				0.115071
			0.297827				0.276105				0.122555				0.114914
			0.297478				0.275692				0.122466				0.114758
			0.297129				0.275278				0.122376				0.114601
			0.29678				0.274865				0.122287				0.114445
			0.296431				0.274451				0.122197				0.114288
			0.296082				0.274038				0.122108				0.114132
			0.295733				0.273625				0.122018				0.113975
			0.295384				0.273211				0.121928				0.113819
			0.295035				0.272798				0.121839				0.113662
			0.294686				0.272384				0.121749				0.113506
			0.294338				0.271971				0.12166				0.113349
			0.293989				0.271558				0.12157				0.113192
			0.29364				0.271144				0.121481				0.113036
			0.293291				0.270731				0.121391				0.112879
			0.292942				0.270317				0.121301				0.112723
			0.292593				0.269904				0.121212				0.112566
			0.292244				0.269491				0.121122				0.11241
			0.291895				0.269077				0.121033				0.112253
			0.291546				0.268664				0.120943				0.112097
			0.291197				0.26825				0.120854				0.11194
			0.290848				0.267837				0.120764				0.111784
			0.290499				0.267424				0.120674				0.111627
			0.290151				0.26701				0.120585				0.11147
			0.289802				0.266597				0.120495				0.111314
			0.289453				0.266184				0.120406				0.111157
			0.289104				0.26577				0.120316				0.111001
			0.288755				0.265357				0.120227				0.110844
			0.288406				0.264943				0.120137				0.110688
			0.288057				0.26453				0.120048				0.110531
			0.287708				0.264117				0.119958				0.110375
			0.287359				0.263703				0.119868				0.110218
			0.28701				0.26329				0.119779				0.110062
			0.286661				0.262876				0.119689				0.109905
			0.286312				0.262463				0.1196				0.109748
			0.285964				0.26205				0.11951				0.109592
			0.285615				0.261636				0.119421				0.109435
			0.285266				0.261223				0.119331				0.109279
			0.284917				0.260809				0.119241				0.109122
			0.284568				0.260396				0.119152				0.108966
			0.284219				0.259983				0.119062				0.108809
			0.28387				0.259569				0.118973				0.108653
			0.283521				0.259156				0.118883				0.108496
			0.283172				0.258742				0.118794				0.10834
			0.282823				0.258329				0.118704				0.108183
			0.282474				0.257916				0.118614				0.108026
			0.282125				0.257502				0.118525				0.10787
			0.281776				0.257089				0.118435				0.107713
			0.281428				0.256675				0.118346				0.107557
			0.281079				0.256262				0.118256				0.1074
			0.28073				0.255849				0.126231				0.107244
			0.280381				0.255435				0.126142				0.107087
			0.280032				0.255022				0.126052				0.106931
			0.279683				0.254608				0.125962				0.106774
			0.279334				0.254195				0.125873				0.106618
			0.278985				0.253782				0.125783				0.106461
			0.278636				0.253368				0.125694				0.106305
			0.278287				0.252955				0.125604				0.106148
			0.277938				0.252542				0.125515				0.105991
			0.277589				0.252128				0.125425				0.105835
			0.277241				0.251715				0.125336				0.105678
			0.276892				0.251301				0.13331				0.105522
			0.276543				0.250888				0.133221				0.105365
			0.276194				0.250475				0.133131				0.105209
			0.275845				0.250061				0.133042				0.105052
			0.275496				0.249648				0.132952				0.104896
			0.275147				0.249234				0.132863				0.104739
			0.274798				0.248821				0.132773				0.104583
			0.274449				0.248408				0.132684				0.104426
			0.2741				0.247994				0.132594				0.104269
			0.273751				0.247581				0.132504				0.104113
			0.273402				0.247167				0.132415				0.103956
			0.273054				0.246754				0.132325				0.1038
			0.272705				0.246341				0.132236				0.103643
			0.272356				0.245927				0.132146				0.103487
			0.272007				0.245514				0.132057				0.10333
			0.271658				0.2451				0.131967				0.103174
			0.271309				0.244687				0.131877				0.103017
			0.27096				0.244274				0.131788				0.102861
			0.270611				0.24386				0.131698				0.102704
			0.270262				0.243447				0.131609				0.102547
			0.269913				0.243033				0.131519				0.102391
			0.269564				0.24262				0.13143				0.102234
			0.269215				0.242207				0.13134				0.102078
			0.268867				0.241793				0.13125				0.101921
			0.268518				0.24138				0.131161				0.126155
			0.268169				0.240966				0.131071				0.125998
			0.26782				0.240553				0.130982				0.125842
			0.267471				0.24014				0.130892				0.125685
			0.267122				0.239726				0.130803				0.149919
			0.266773				0.239313				0.130713				0.149763
			0.266424				0.2389				0.130623				0.149606
			0.266075				0.238486				0.130534				0.149449
			0.265726				0.238073				0.130444				0.149293
			0.265377				0.237659				0.130355				0.149136
			0.265028				0.237246				0.130265				0.14898
			0.264679				0.236833				0.130176				0.148823
			0.264331				0.236419				0.130086				0.148667
			0.263982				0.236006				0.129997				0.14851
			0.263633				0.235592				0.129907				0.148354
			0.263284				0.235179				0.129817				0.148197
			0.262935				0.234766				0.129728				0.148041
			0.262586				0.234352				0.129638				0.147884
			0.262237				0.233939				0.129549				0.147727
			0.261888				0.233525				0.129459				0.147571
			0.261539				0.233112				0.12937				0.147414
			0.26119				0.232699				0.12928				0.147258
			0.260841				0.232285				0.12919				0.147101
			0.260492				0.231872				0.129101				0.146945
			0.260144				0.231458				0.129011				0.146788
			0.259795				0.231045				0.128922				0.146632
			0.259446				0.230632				0.128832				0.146475
			0.259097				0.230218				0.128743				0.146319
			0.258748				0.229805				0.128653				0.146162
			0.258399				0.229391				0.128563				0.146005
			0.25805				0.228978				0.128474				0.145849
			0.257701				0.228565				0.128384				0.145692
			0.257352				0.228151				0.128295				0.145536
			0.257003				0.227738				0.128205				0.145379
			0.256654				0.227324				0.128116				0.145223
			0.256305				0.226911				0.128026				0.145066
			0.255957				0.226498				0.127937				0.14491
			0.255608				0.226084				0.127847				0.144753
			0.255259				0.225671				0.127757				0.144597
			0.25491				0.225258				0.127668				0.14444
			0.254561				0.224844				0.127578				0.144283
			0.254212				0.224431				0.127489				0.144127
			0.253863				0.224017				0.127399				0.14397
			0.253514				0.223604				0.12731				0.143814
			0.253165				0.223191				0.12722				0.143657
			0.252816				0.222777				0.12713				0.143501
			0.252467				0.222364				0.127041				0.143344
			0.252118				0.22195				0.126951				0.143188
			0.25177				0.221537				0.126862				0.143031
			0.251421				0.221124				0.126772				0.142875
			0.251072				0.22071				0.126683				0.142718
			0.250723				0.220297				0.126593				0.142562
			0.250374				0.219883				0.126503				0.142405
			0.250025				0.21947				0.126414				0.142248
			0.249676				0.219057				0.126324				0.142092
			0.249327				0.218643				0.126235				0.141935
			0.248978				0.21823				0.126145				0.141779
			0.248629				0.217816				0.126056				0.141622
			0.24828				0.217403				0.125966				0.141466
			0.247931				0.21699				0.125877				0.141309
			0.247582				0.216576				0.125787				0.141153
			0.247234				0.216163				0.125697				0.140996
			0.246885				0.215749				0.125608				0.14084
			0.246536				0.215336				0.125518				0.140683
			0.246187				0.214923				0.125429				0.140526
			0.245838				0.214509				0.125339				0.14037
			0.245489				0.214096				0.12525				0.140213
			0.24514				0.213682				0.12516				0.140057
			0.244791				0.213269				0.12507				0.1399
			0.244442				0.212856				0.124981				0.139744
			0.244093				0.212442				0.124891				0.139587
			0.243744				0.212029				0.124802				0.139431
			0.243395				0.211616				0.124712				0.139274
			0.243047				0.211202				0.124623				0.139118
			0.242698				0.210789				0.124533				0.138961
			0.242349				0.210375				0.124443				0.138804
			0.242				0.209962				0.124354				0.138648
			0.241651				0.209549				0.124264				0.138491
			0.241302				0.209135				0.124175				0.138335
			0.240953				0.208722				0.124085				0.138178
			0.240604				0.208308				0.123996				0.138022
			0.240255				0.207895				0.123906				0.137865
			0.239906				0.207482				0.123817				0.137709
			0.239557				0.207068				0.123727				0.137552
			0.239208				0.206655				0.123637				0.137396
			0.23886				0.206241				0.123548				0.137239
			0.238511				0.205828				0.123458				0.137082
			0.238162				0.205415				0.123369				0.136926
			0.237813				0.205001				0.123279				0.136769
			0.237464				0.204588				0.12319				0.136613
			0.237115				0.204174				0.1231				0.136456
			0.236766				0.203761				0.12301				0.1363
			0.236417				0.203348				0.122921				0.136143
			0.236068				0.202934				0.122831				0.135987
			0.235719				0.202521				0.122742				0.13583
			0.23537				0.202107				0.122652				0.135674
			0.235021				0.201694				0.122563				0.135517
			0.234673				0.201281				0.122473				0.135361
			0.234324				0.200867				0.122383				0.135204
			0.233975				0.200454				0.122294				0.135047
			0.233626				0.20004				0.122204				0.134891
			0.233277				0.199627				0.122115				0.134734
			0.232928				0.199214				0.122025				0.134578
			0.232579				0.1988				0.121936				0.134421
			0.23223				0.198387				0.121846				0.134265
			0.231881				0.197974				0.121756				0.134108
			0.231532				0.19756				0.121667				0.133952
			0.231183				0.197147				0.121577				0.133795
			0.230834				0.196733				0.121488				0.133639
			0.230485				0.19632				0.121398				0.133482
			0.230137				0.195907				0.121309				0.133325
			0.229788				0.195493				0.121219				0.133169
			0.229439				0.19508				0.12113				0.133012
			0.22909				0.194666				0.12104				0.132856
			0.228741				0.194253				0.12095				0.132699
			0.228392				0.19384				0.120861				0.132543
			0.228043				0.193426				0.120771				0.132386
			0.227694				0.193013				0.120682				0.13223
			0.227345				0.192599				0.120592				0.132073
			0.226996				0.192186				0.120503				0.131917
			0.226647				0.191773				0.120413				0.13176
			0.226298				0.191359				0.120323				0.131603
			0.22595				0.190946				0.120234				0.131447
			0.225601				0.190532				0.120144				0.13129
			0.225252				0.190119				0.120055				0.131134
			0.224903				0.189706				0.119965				0.130977
			0.224554				0.189292				0.119876				0.130821
			0.224205				0.188879				0.119786				0.130664
			0.223856				0.188465				0.119696				0.130508
			0.223507				0.188052				0.119607				0.130351
			0.223158				0.187639				0.119517				0.130195
			0.222809				0.187225				0.119428				0.130038
			0.22246				0.186812				0.119338				0.129881
			0.222111				0.186398				0.119249				0.129725
			0.221763				0.185985				0.119159				0.129568
			0.221414				0.185572				0.11907				0.129412
			0.221065				0.185158				0.11898				0.129255
			0.220716				0.184745				0.11889				0.129099
			0.220367				0.184332				0.118801				0.128942
			0.220018				0.183918				0.118711				0.128786
			0.219669				0.183505				0.118622				0.128629
			0.21932				0.183091				0.118532				0.128473
			0.218971				0.182678				0.118443				0.128316
			0.218622				0.182265				0.118353				0.12816
			0.218273				0.181851				0.118263				0.128003
			0.217924				0.181438				0.118174				0.127846
			0.217576				0.181024				0.118084				0.12769
			0.217227				0.180611				0.117995				0.127533
			0.216878				0.180198				0.12597				0.127377
			0.216529				0.179784				0.12588				0.12722
			0.21618				0.179371				0.125791				0.127064
			0.215831				0.178957				0.125701				0.126907
			0.215482				0.178544				0.125611				0.126751
			0.215133				0.178131				0.125522				0.126594
			0.214784				0.177717				0.125432				0.126438
			0.214435				0.177304				0.125343				0.126281
			0.214086				0.17689				0.125253				0.126124
			0.213737				0.176477				0.125164				0.125968
			0.213388				0.176064				0.125074				0.125811
			0.21304				0.17565				0.124984				0.125655
			0.212691				0.175237				0.124895				0.125498
			0.212342				0.174823				0.124805				0.125342
			0.211993				0.17441				0.124716				0.125185
			0.211644				0.173997				0.124626				0.125029
			0.211295				0.173583				0.124537				0.124872
			0.210946				0.17317				0.124447				0.124716
			0.210597				0.172756				0.124358				0.124559
			0.210248				0.172343				0.124268				0.124402
			0.209899				0.17193				0.124178				0.124246
			0.20955				0.171516				0.124089				0.124089
			0.209201				0.171103				0.123999				0.123933
			0.208853				0.17069				0.12391				0.123776
			0.208504				0.170276				0.12382				0.12362
			0.208155				0.169863				0.123731				0.123463
			0.207806				0.169449				0.123641				0.123307
			0.207457				0.169036				0.123551				0.12315
			0.207108				0.168623				0.123462				0.122994
			0.206759				0.168209				0.123372				0.122837
			0.20641				0.167796				0.123283				0.12268
			0.206061				0.167382				0.123193				0.122524
			0.205712				0.166969				0.123104				0.122367
			0.205363				0.166556				0.123014				0.122211
			0.205014				0.166142				0.122924				0.122054
			0.204666				0.165729				0.122835				0.121898
			0.204317				0.165315				0.122745				0.121741
			0.203968				0.164902				0.122656				0.121585
			0.203619				0.164489				0.122566				0.121428
			0.20327				0.164075				0.122477				0.145662
			0.202921				0.163662				0.122387				0.145505
			0.202572				0.163248				0.122298				0.145349
			0.202223				0.162835				0.122208				0.145192
			0.201874				0.162422				0.122118				0.145036
			0.201525				0.162008				0.122029				0.144879
			0.201176				0.161595				0.130004				0.144723
			0.200827				0.161181				0.129914				0.144566
			0.200479				0.160768				0.129825				0.144409
			0.20013				0.160355				0.129735				0.144253
			0.199781				0.159941				0.129645				0.144096
			0.199432				0.159528				0.129556				0.14394
			0.199083				0.159114				0.129466				0.143783
			0.198734				0.158701				0.129377				0.143627
			0.198385				0.158288				0.129287				0.14347
			0.198036				0.157874				0.129198				0.143314
			0.197687				0.157461				0.129108				0.143157
			0.197338				0.157048				0.137083				0.143001
			0.196989				0.156634				0.136993				0.142844
			0.19664				0.156221				0.136904				0.142688
			0.196291				0.155807				0.136814				0.142531
			0.195943				0.155394				0.136725				0.142374
			0.195594				0.154981				0.136635				0.142218
			0.195245				0.154567				0.136546				0.142061
			0.194896				0.154154				0.136456				0.141905
			0.194547				0.15374				0.144431				0.141748
			0.194198				0.153327				0.144341				0.141592
			0.193849				0.152914				0.144252				0.141435
			0.1935				0.1525				0.144162				0.141279
			0.193151				0.152087				0.144073				0.141122
			0.192802				0.151673				0.143983				0.140966
			0.192453				0.15126				0.143894				0.140809
			0.192104				0.150847				0.143804				0.165043
			0.191756				0.150433				0.143715				0.164886
			0.191407				0.15002				0.143625				0.16473
			0.191058				0.149606				0.143535				0.164573
			0.190709				0.149193				0.143446				0.164417
			0.218931				0.14878				0.151421				0.16426
			0.218582				0.148366				0.151331				0.164103
			0.218233				0.147953				0.151242				0.163947
			0.217885				0.147539				0.151152				0.16379
			0.217536				0.147126				0.151063				0.163634
			0.217187				0.146713				0.150973				0.163477
			0.216838				0.146299				0.150883				0.163321
			0.216489				0.145886				0.150794				0.163164
			0.21614				0.145472				0.150704				0.163008
			0.215791				0.145059				0.150615				0.162851
			0.215442				0.144646				0.150525				0.162695
			0.215093				0.144232				0.150436				0.162538
			0.214744				0.143819				0.150346				0.162381
			0.214395				0.143406				0.150256				0.162225
			0.214046				0.142992				0.150167				0.162068
			0.213698				0.142579				0.150077				0.161912
			0.213349				0.142165				0.149988				0.161755
			0.213				0.141752				0.149898				0.185989
			0.212651				0.141339				0.149809				0.185832
			0.212302				0.140925				0.149719				0.185676
			0.211953				0.140512				0.149629				0.185519
			0.211604				0.140098				0.14954				0.185363
			0.211255				0.139685				0.14945				0.185206
			0.210906				0.139272				0.149361				0.18505
			0.210557				0.138858				0.149271				0.184893
			0.210208				0.138445				0.149182				0.184737
			0.209859				0.138031				0.149092				0.18458
			0.209511				0.137618				0.149002				0.184424
			0.209162				0.137205				0.148913				0.184267
			0.208813				0.136791				0.148823				0.208501
			0.208464				0.136378				0.156798				0.208344
			0.208115				0.135964				0.156709				0.208188
			0.207766				0.135551				0.156619				0.208031
			0.207417				0.135138				0.15653				0.207875
			0.207068				0.134724				0.15644				0.207718
			0.206719				0.134311				0.15635				0.207561
			0.20637				0.133897				0.156261				0.207405
			0.206021				0.133484				0.156171				0.207248
			0.205672				0.133071				0.156082				0.207092
			0.205323				0.132657				0.155992				0.206935
			0.204975				0.132244				0.155903				0.206779
			0.204626				0.13183				0.155813				0.206622
			0.204277				0.131417				0.155724				0.206466
			0.203928				0.131004				0.155634				0.206309
			0.203579				0.13059				0.155544				0.206153
			0.20323				0.130177				0.155455				0.205996
			0.202881				0.129764				0.155365				0.205839
			0.202532				0.12935				0.155276				0.205683
			0.202183				0.128937				0.155186				0.205526
			0.201834				0.128523				0.155097				0.20537
			0.201485				0.12811				0.155007				0.205213
			0.201136				0.127697				0.154917				0.205057
			0.200788				0.127283				0.154828				0.2049
			0.200439				0.12687				0.154738				0.204744
			0.20009				0.126456				0.154649				0.204587
			0.199741				0.126043				0.154559				0.228821
			0.199392				0.12563				0.15447				0.228664
			0.199043				0.125216				0.15438				0.228508
			0.198694				0.124803				0.15429				0.228351
			0.198345				0.124389				0.154201				0.228195
			0.197996				0.123976				0.154111				0.228038
			0.197647				0.123563				0.154022				0.227882
			0.197298				0.123149				0.153932				0.227725
			0.196949				0.122736				0.153843				0.227568
			0.196601				0.122322				0.153753				0.227412
			0.196252				0.121909				0.153664				0.227255
			0.195903				0.121496				0.153574				0.227099
			0.195554				0.121082				0.153484				0.226942
			0.195205				0.120669				0.153395				0.226786
			0.194856				0.120255				0.153305				0.226629
			0.194507				0.119842				0.153216				0.226473
			0.194158				0.119429				0.161191				0.226316
			0.193809				0.119015				0.161101				0.22616
			0.19346				0.118602				0.161012				0.226003
			0.193111				0.118188				0.160922				0.225846
			0.192762				0.117775				0.160832				0.22569
			0.192414				0.117362				0.160743				0.225533
			0.192065				0.116948				0.160653				0.225377
			0.191716				0.116535				0.160564				0.22522
			0.191367				0.116122				0.160474				0.225064
			0.191018				0.115708				0.160385				0.224907
			0.190669				0.115295				0.160295				0.224751
			0.19032				0.114881				0.160205				0.224594
			0.189971				0.114468				0.160116				0.224438
			0.189622				0.114055				0.160026				0.224281
			0.189273				0.113641				0.159937				0.224125
			0.188924				0.113228				0.159847				0.223968
			0.188575				0.112814				0.159758				0.223811
[truncated: 9,167 more rows]
